# Supplementary material for: A Comparative Pan-Genome Perspective of Niche-Adaptable Cell-Surface Protein Phenotypes in Lactobacillus rhamnosus
Source: PLoS One. 2014 Jul 17;9(7):e102762. doi: 10.1371/journal.pone.0102762 (PMC4102537; doi:10.1371/journal.pone.0102762)
Supplement: Table S2 — Predicted loci encoding the “classical” pan-secretome of L. rhamnosus . Provided is a list of predicted loci from 13 genomes that encode the core (103) and dispensable (127) proteins of the L. rhamnosus pan-secretome (230). Locus tags of genes (with specified annotations) belonging to the core (blue highlight) and dispensable (orange highlight) secretome are listed. (XLSX) [file pone.0102762.s004.xlsx]

## Sheet: Sheet1
Table S2. Predicted loci encoding the "classical" pan-secretome of L. rhamnosus.
Lactobacillus rhamnosus GG		Lactobacillus rhamnosus ATCC 21052		Lactobacillus rhamnosus ATCC 8530		Lactobacillus rhamnosus ATCC 53103		Lactobacillus rhamnosus E800		Lactobacillus rhamnosus HN001		Lactobacillus rhamnosus LMS2-1		Lactobacillus rhamnosus LRHMDP2		Lactobacillus rhamnosus LRHMDP3		Lactobacillus rhamnosus LC705		Lactobacillus rhamnosus PEL5		Lactobacillus rhamnosus PEL6		Lactobacillus rhamnosus R0011
Locus tag	Gene annotation	Locus tag	Gene annotation	Locus tag	Gene annotation	Locus tag	Gene annotation	Locus tag	Gene annotation	Locus tag	Gene annotation	Locus tag	Gene annotation	Locus tag	Gene annotation	Locus tag	Gene annotation	Locus tag	Gene annotation	Locus tag	Gene annotation	Locus tag	Gene annotation	Locus tag	Gene annotation
LGG_00031	surface antigen	HMPREF0541_00213	CHAP domain protein	LRHK_28	CHAP domain protein	LRHM_0032	hypothetical protein	E800_1407	FIG00743123: hypothetical protein	LRH_09303	Surface antigen	HMPREF0539_0332	surface antigen	LRHMDP2_2303	FIG00743123: hypothetical protein	LRHMDP3_203	FIG00743123: hypothetical protein	LC705_00025	surface antigen	PEL5_2423	FIG00743123: hypothetical protein	PEL6_972	FIG00743123: hypothetical protein	R0011_06697	surface antigen
LGG_00051	glycoside hydrolase	HMPREF0541_00236	hypothetical protein	LRHK_47	carbohydrate binding family 6 domain protein	LRHM_0051	putative fibronectin-binding protein	E800_1387	FIG00746133: hypothetical protein	LRH_12804	glycosyl hydrolase, family 31/fibronectin type III domain protein	HMPREF0539_0312	glycosyl hydrolase, family 31/fibronectin type III domain protein			LRHMDP3_222	FIG00746133: hypothetical protein	LC705_00043	family 59 glycoside hydrolase/fibronectin type III domain-containing protein	PEL5_2403	FIG00746133: hypothetical protein	PEL6_952	FIG00746133: hypothetical protein	R0011_06797	family 59 glycoside hydrolase/fibronectin type III domain-containing protein
LGG_00074	hypothetical protein	HMPREF0541_00961	hypothetical protein	LRHK_71	hypothetical protein	LRHM_0074	hypothetical protein	E800_1365	FIG00745753: hypothetical protein	LRH_10030	hypothetical protein	HMPREF0539_0288	conserved hypothetical protein	LRHMDP2_338	FIG00745753: hypothetical protein	LRHMDP3_247	FIG00745753: hypothetical protein	LC705_00066	hypothetical protein	PEL5_2381	FIG00745753: hypothetical protein	PEL6_930	FIG00745753: hypothetical protein	R0011_06902	hypothetical protein
LGG_00076	glycine/betaine ABC transporter substrate-binding protein	HMPREF0541_00963	glycine betaine/carnitine/choline-binding protein	LRHK_73	glycine betaine/carnitine/choline-binding protein	LRHM_0076	glycine betaine/carnitine/choline ABC transporter substrate binding component	E800_1363	Osmotically activated L-carnitine/choline ABC transporter, substrate-binding protein OpuCC	LRH_10020	Periplasmic glycine betaine/choline-binding (lipo)protein of an ABC-type transport system (osmoprotectant binding	HMPREF0539_0286	glycine betaine/carnitine/choline ABC superfamily ATP binding cassette transporter, binding protein	LRHMDP2_336	Osmotically activated L-carnitine/choline ABC transporter, substrate-binding protein OpuCC	LRHMDP3_249	Osmotically activated L-carnitine/choline ABC transporter, substrate-binding protein OpuCC	LC705_00068	glycine betaine/carnitine/choline ABC transporter substrate-binding protein	PEL5_2379	Osmotically activated L-carnitine/choline ABC transporter, substrate-binding protein OpuCC	PEL6_928	Osmotically activated L-carnitine/choline ABC transporter, substrate-binding protein OpuCC	R0011_06912	glycine betaine/carnitine/choline ABC transporter substrate-binding protein
LGG_00106	hypothetical protein	HMPREF0541_00985	hypothetical protein	LRHK_99	hypothetical protein	LRHM_0106	hypothetical protein	E800_2273	FIG00744634: hypothetical protein	LRH_09905	hypothetical protein	HMPREF0539_0261	conserved hypothetical protein	LRHMDP2_310	FIG00744634: hypothetical protein	LRHMDP3_275	FIG00744634: hypothetical protein	LC705_00093	hypothetical protein	PEL5_2350	FIG00744634: hypothetical protein	PEL6_899	FIG00744634: hypothetical protein	R0011_07012	hypothetical protein
LGG_00116	hypothetical protein	HMPREF0541_01000	hypothetical protein	LRHK_115	hypothetical protein	LRHM_0116	hypothetical protein	E800_2285	FIG00742814: hypothetical protein	LRH_08138	hypothetical protein	HMPREF0539_0245	conserved hypothetical protein	LRHMDP2_294	FIG00742814: hypothetical protein	LRHMDP3_291	FIG00742814: hypothetical protein	LC705_00108	hypothetical protein	PEL5_2339	FIG00742814: hypothetical protein	PEL6_889	FIG00742814: hypothetical protein	R0011_07067	hypothetical protein
LGG_00119	drug/metabolite transporter superfamily permease	HMPREF0541_01002	putative membrane protein	LRHK_117	eamA-like transporter family protein	LRHM_0119	transporter protein	E800_2288	Permease of the drug/metabolite transporter (DMT) superfamily	LRH_08153	permease of the drug/metabolite transporter (DMT) superfamily protein	HMPREF0539_0243	permease of the drug/metabolite transporter (DMT) superfamily protein	LRHMDP2_290	Permease of the drug/metabolite transporter (DMT) superfamily	LRHMDP3_295	Permease of the drug/metabolite transporter (DMT) superfamily	LC705_00110	drug/metabolite transporter (DMT) superfamily permease	PEL5_2336	Permease of the drug/metabolite transporter (DMT) superfamily	PEL6_886	Permease of the drug/metabolite transporter (DMT) superfamily	R0011_07077	drug/metabolite transporter superfamily permease
LGG_00142	XRE family transcriptional regulator	HMPREF0541_01037	DNA-binding helix-turn-helix protein	LRHK_149	bacteriophage CI repressor helix-turn-helix domain protein	LRHM_0142	transcriptional regulator	E800_2314	Transcriptional regulator, xre family	LRH_12904	Transcriptional regulator, xre family protein	HMPREF0539_0211	xre family transcriptional regulator	LRHMDP2_261	Transcriptional regulator, xre family	LRHMDP3_324	Transcriptional regulator, xre family	LC705_00143	XRE family transcriptional regulator	PEL5_2313	Transcriptional regulator, xre family	PEL6_863	Transcriptional regulator, xre family	R0011_07232	XRE family transcriptional regulator
LGG_00159	PTS system cellobiose-specific transporter subunit IIB			LRHK_163	PTS system, Lactose/Cellobiose specific IIB subunit	LRHM_0159	PTS system cellobiose-specific IIB component	E800_2329	PTS system, cellobiose-specific IIB component	LRH_09580	cellobiose-specific PTS system IIB component	HMPREF0539_0198	protein-N(pi)-phosphohistidine--sugar phosphotransferase	LRHMDP2_246	PTS system, cellobiose-specific IIB component	LRHMDP3_339	PTS system, cellobiose-specific IIB component	LC705_00156	PTS system cellobiose-specific transporter subunit IIB	PEL5_1365	PTS system, cellobiose-specific IIB component	PEL6_413	PTS system, cellobiose-specific IIB component
LGG_00173	aliphatic sulfonate ABC transporter substrate-binding protein	HMPREF0541_01060	putative taurine ABC transporter, periplasmic binding protein			LRHM_0173	taurine ABC transporter substrate binding component	E800_2343	Substrate-binding region of ABC-type glycine betaine transport system	LRH_09645	aliphatic sulfonates family ABC transporter, periplsmic ligand-binding protein									PEL5_1351	Substrate-binding region of ABC-type glycine betaine transport system	PEL6_399	Substrate-binding region of ABC-type glycine betaine transport system	R0011_07342	ABC transporter aliphatic sulfonates family ligand-binding protein
LGG_00182	extracellular protein	HMPREF0541_00917	hypothetical protein	LRHK_178	extracellular protein	LRHM_0182	hypothetical protein	E800_312	FIG00745489: hypothetical protein	LRH_09690	hypothetical protein	HMPREF0539_0182	conserved hypothetical protein	LRHMDP2_230	FIG00745489: hypothetical protein	LRHMDP3_355	FIG00745489: hypothetical protein	LC705_00171	extracellular protein	PEL5_1342	FIG00745489: hypothetical protein	PEL6_390	FIG00745489: hypothetical protein	R0011_07397	extracellular protein
LGG_00183	cell surface protein	HMPREF0541_00916	hypothetical protein	LRHK_179	ubiD family decarboxylase	LRHM_0183	putative cell surface protein	E800_313	extracellular protein	LRH_09695	cell surface protein	HMPREF0539_0181	WxL domain surface protein	LRHMDP2_229	extracellular protein	LRHMDP3_356	extracellular protein	LC705_00172	cell surface protein	PEL5_1341	extracellular protein	PEL6_389	extracellular protein	R0011_07402	cell surface protein
LGG_00184	cell surface protein	HMPREF0541_00915	hypothetical protein	LRHK_180	hypothetical protein	LRHM_0184	putative cell surface protein	E800_314	cell surface protein precursor	LRH_09700	cell surface protein	HMPREF0539_0180	cell surface protein	LRHMDP2_228	cell surface protein precursor	LRHMDP3_357	cell surface protein precursor	LC705_00173	cell surface protein	PEL5_1340	cell surface protein precursor	PEL6_388	cell surface protein precursor	R0011_07407	cell surface protein
LGG_00201	ABC transporter oligopeptide-binding protein	HMPREF0541_00899	ABC transporter, substrate-binding protein, family 5	LRHK_204	bacterial extracellular solute-binding s, 5 Middle family protein	LRHM_0201	oligopeptide ABC transporter substrate-binding protein	E800_910	Oligopeptide ABC transporter, periplasmic oligopeptide-binding protein OppA (TC 3.A.1.5.1)	LRH_07051	ABC-type oligopeptide transport system, periplasmic component	HMPREF0539_0157	oligopeptide ABC superfamily ATP binding cassette transporter, binding protein	LRHMDP2_211	Oligopeptide ABC transporter, periplasmic oligopeptide-binding protein OppA (TC 3.A.1.5.1)	LRHMDP3_374	Oligopeptide ABC transporter, periplasmic oligopeptide-binding protein OppA (TC 3.A.1.5.1)	LC705_00195	oligopeptide ABC transporter substrate-binding protein	PEL5_1322	Oligopeptide ABC transporter, periplasmic oligopeptide-binding protein OppA (TC 3.A.1.5.1)	PEL6_371	Oligopeptide ABC transporter, periplasmic oligopeptide-binding protein OppA (TC 3.A.1.5.1)	R0011_07492	ABC transporter oligopeptide-binding protein
LGG_00215	methanol dehydrogenase-like protein	HMPREF0541_00887	hypothetical protein	LRHK_216	hypothetical protein	LRHM_0214	hypothetical protein	E800_755	Beta-propeller domains of methanol dehydrogenase type	LRH_12299	Beta-propeller domains of methanol dehydrogenase type	HMPREF0539_0145	beta-propeller domains of methanol dehydrogenase	LRHMDP2_199	Beta-propeller domains of methanol dehydrogenase type	LRHMDP3_386	Beta-propeller domains of methanol dehydrogenase type	LC705_00207	methanol dehydrogenase-like protein	PEL5_1310	Beta-propeller domains of methanol dehydrogenase type	PEL6_359	Beta-propeller domains of methanol dehydrogenase type	R0011_07547	methanol dehydrogenase-like protein
LGG_00254	D-alanyl-D-alanine carboxypeptidase	HMPREF0541_00849	serine-type D-Ala-D-Ala carboxypeptidase	LRHK_255	D-alanyl-D-alanine carboxypeptidase dacA	LRHM_0250	D-alanyl-D-alanine carboxypeptidase	E800_718	D-alanyl-D-alanine carboxypeptidase	LRH_12479	D-alanyl-D-alanine carboxypeptidase	HMPREF0539_0109	serine family D-Ala-D-Ala carboxypeptidase	LRHMDP2_680	D-alanyl-D-alanine carboxypeptidase	LRHMDP3_425	D-alanyl-D-alanine carboxypeptidase	LC705_00245	D-alanyl-D-alanine carboxypeptidase	PEL5_274	D-alanyl-D-alanine carboxypeptidase	PEL6_843	D-alanyl-D-alanine carboxypeptidase	R0011_07722	D-alanyl-D-alanine carboxypeptidase
LGG_00255	hypothetical protein			LRHK_2413	hypothetical protein	LRHM_0251	hypothetical protein	E800_717	ATP-dependent nuclease, subunit B							LRHMDP3_426	ATP-dependent nuclease, subunit B	LC705_02400	hypothetical protein	PEL5_273	ATP-dependent nuclease, subunit B	PEL6_842	ATP-dependent nuclease, subunit B
LGG_00313	branched-chain amino acid ABC transporter substrate-binding protein	HMPREF0541_00419	ligand-binding protein, receptor family	LRHK_307	receptor ligand binding region family protein	LRHM_0300	branched-chain amino acid ABC transporter substrate binding component	E800_2352	Branched-chain amino acid ABC transporter, amino acid-binding protein (TC 3.A.1.4.1)	LRH_10492	ABC-type branched-chain amino acid transport system, periplasmic component	HMPREF0539_2599	branched chain amino acid ABC superfamily ATP binding cassette transporter, binding protein	LRHMDP2_721	Branched-chain amino acid ABC transporter, amino acid-binding protein (TC 3.A.1.4.1)	LRHMDP3_2047	Branched-chain amino acid ABC transporter, amino acid-binding protein (TC 3.A.1.4.1)	LC705_00299	branched-chain amino acid ABC transporter substrate-binding protein	PEL5_2247	Branched-chain amino acid ABC transporter, amino acid-binding protein (TC 3.A.1.4.1)	PEL6_1514	Branched-chain amino acid ABC transporter, amino acid-binding protein (TC 3.A.1.4.1)	R0011_07943	branched-chain amino acid ABC transporter, substrate binding protein
LGG_00319	alpha/beta hydrolase superfamily protein	HMPREF0541_00425	hypothetical protein	LRHK_313	cell surface hydrolase	LRHM_0306	putative hydrolase	E800_2358	cell surface hydrolase (putative)	LRH_10462	alpha/beta hydrolase superfamily protein	HMPREF0539_2605	alpha/beta hydrolase superfamily protein	LRHMDP2_727	cell surface hydrolase (putative)	LRHMDP3_2053	cell surface hydrolase (putative)	LC705_00305	alpha/beta hydrolase superfamily protein	PEL5_2253	cell surface hydrolase (putative)	PEL6_1520	cell surface hydrolase (putative)	R0011_07973	alpha/beta hydrolase superfamily protein
LGG_00324	cell wall-associated glycoside hydrolase (NLP/P60 protein)	HMPREF0541_00430	NlpC/P60 family protein	LRHK_318	nlpC/P60 family protein	LRHM_0311	putative cell wall-associated hydrolase	E800_1025	2-hydroxy-6-oxo-6-phenylhexa-2,4-dienoate hydrolase	LRH_12224	Cell wall-associated hydrolase	HMPREF0539_2610	cell wall-associated hydrolase	LRHMDP2_732	2-hydroxy-6-oxo-6-phenylhexa-2,4-dienoate hydrolase	LRHMDP3_2058	2-hydroxy-6-oxo-6-phenylhexa-2,4-dienoate hydrolase	LC705_00310	cell wall-associated glycoside hydrolase (NLP/P60 protein)	PEL5_2258	2-hydroxy-6-oxo-6-phenylhexa-2,4-dienoate hydrolase	PEL6_1525	2-hydroxy-6-oxo-6-phenylhexa-2,4-dienoate hydrolase	R0011_07998	cell wall-associated glycoside hydrolase (NLP/P60 protein)
LGG_00329	sugar ABC transporter substrate-binding protein	HMPREF0541_00442	ABC transporter, solute-binding protein	LRHK_328	bacterial extracellular solute-binding family protein	LRHM_0316	ABC transporter substrate binding component	E800_1019	Glycerol-3-phosphate ABC transporter, periplasmic glycerol-3-phosphate-binding protein (TC 3.A.1.1.3)	LRH_12199	ABC-type sugar transport system, periplasmic component	HMPREF0539_2621	sugar ABC superfamily ATP binding cassette transporter, periplasmic component	LRHMDP2_741	Glycerol-3-phosphate ABC transporter, periplasmic glycerol-3-phosphate-binding protein (TC 3.A.1.1.3)	LRHMDP3_2067	Glycerol-3-phosphate ABC transporter, periplasmic glycerol-3-phosphate-binding protein (TC 3.A.1.1.3)	LC705_00319	sugar ABC transporter substrate-binding protein	PEL5_2263	Glycerol-3-phosphate ABC transporter, periplasmic glycerol-3-phosphate-binding protein (TC 3.A.1.1.3)	PEL6_1530	Glycerol-3-phosphate ABC transporter, periplasmic glycerol-3-phosphate-binding protein (TC 3.A.1.1.3)	R0011_08043	sugar ABC transporter periplasmic component
LGG_00359	ABC transporter oligopeptide-binding protein	HMPREF0541_00474	ABC transporter, substrate-binding protein, family 5	LRHK_354	peptide ABC transporter peptide-binding protein	LRHM_0346	oligopeptide ABC transporter substrate-binding protein	E800_1585	Oligopeptide ABC transporter, periplasmic oligopeptide-binding protein OppA (TC 3.A.1.5.1)	LRH_01027	ABC-type oligopeptide transport system, periplasmic component	HMPREF0539_2647	peptide ABC superfamily ATP binding cassette transporter, binding protein	LRHMDP2_773	Oligopeptide ABC transporter, periplasmic oligopeptide-binding protein OppA (TC 3.A.1.5.1)	LRHMDP3_2099	Oligopeptide ABC transporter, periplasmic oligopeptide-binding protein OppA (TC 3.A.1.5.1)	LC705_00344	oligopeptide ABC transporter substrate-binding protein	PEL5_1697	Oligopeptide ABC transporter, periplasmic oligopeptide-binding protein OppA (TC 3.A.1.5.1)	PEL6_2097	Oligopeptide ABC transporter, periplasmic oligopeptide-binding protein OppA (TC 3.A.1.5.1)	R0011_08188	oligopeptide ABC transporter substrate-binding protein
LGG_00442	pilus specific protein					LRHM_0426	hypothetical protein	E800_217	Surface protein from Gram-positive cocci, anchor region			HMPREF0539_0006	Fimbriae subunit protein
LGG_00443	pilus specific protein					LRHM_0427	hypothetical protein	E800_216	Orf2 protein			HMPREF0539_0007	Bee2 protein
LGG_00444	pilus specific protein					LRHM_0428	putative cell surface protein	E800_215	Cell wall surface anchor family protein, FPXTG motif			HMPREF0539_0008	probable yvcC protein
LGG_00479	amino acid ABC transporter substrate-binding protein					LRHM_0463	amino acid ABC transporter substrate-binding protein													PEL5_980	FIG01116301: hypothetical protein	PEL6_141	FIG01116301: hypothetical protein
LGG_00500	ABC transporter metal ion transporter periplasmic component/surface antigen	HMPREF0541_00044	NLPA lipoprotein	LRHK_508	NLPA lipofamily protein	LRHM_0483	metal ion ABC transporter substrate binding component	E800_246	Methionine ABC transporter substrate-binding protein	LRH_10982	ABC-type metal ion transport system, periplasmic component/surface antigen	HMPREF0539_2801	ABC superfamily ATP binding cassette transporter, binding protein					LC705_00492	metal ion ABC transporter periplasmic protein/surface antigen	PEL5_372	Methionine ABC transporter substrate-binding protein	PEL6_2373	Methionine ABC transporter substrate-binding protein	R0011_08828	metal ion ABC transporter periplasmic protein/surface antigen
LGG_00539	amino acid transporter	HMPREF0541_00078	amino acid permease	LRHK_545	amino acid permease family protein	LRHM_0520	amino acid transporter protein	E800_2688	FIG00745800: hypothetical protein	LRH_02672	Amino acid transporter	HMPREF0539_2836	amino acid transporter	LRHMDP2_930	FIG00745800: hypothetical protein	LRHMDP3_2583	FIG00745800: hypothetical protein	LC705_00529	amino acid transporter	PEL5_87	FIG00745800: hypothetical protein	PEL6_72	FIG00745800: hypothetical protein	R0011_08988	amino acid transporter
LGG_00558	periplasmic/secreted protein	HMPREF0541_00098	hypothetical protein	LRHK_564	hypothetical protein	LRHM_0539	hypothetical protein	E800_2709	protein of unknown function DUF1440	LRH_02587	Predicted periplasmic/secreted protein	HMPREF0539_2853	possible periplasmic/secreted protein	LRHMDP2_957	protein of unknown function DUF1440	LRHMDP3_2558	protein of unknown function DUF1440	LC705_00547	periplasmic/secreted protein	PEL5_65	hypothetical protein	PEL6_93	hypothetical protein	R0011_09078	periplasmic/secreted protein
LGG_00560	hypothetical protein													LRHMDP2_1869	Alpha-galactosidase	LRHMDP3_1259	Alpha-galactosidase			PEL5_63	Alpha-galactosidase	PEL6_95	Alpha-galactosidase
LGG_00572	amino acid ABC transporter substrate-binding protein	HMPREF0541_00105	ABC transporter, substrate-binding protein, family 3			LRHM_0551	ABC transporter substrate binding component	E800_2715	ABC-type amino acid transport/signal transduction system, periplasmic component/domain	LRH_02557	ABC-type amino acid transport/signal transduction system, periplasmic component/domain	HMPREF0539_2859	amino acid ABC superfamily ATP binding cassette transporter, binding protein	LRHMDP2_963	ABC-type amino acid transport/signal transduction system, periplasmic component/domain	LRHMDP3_2552	ABC-type amino acid transport/signal transduction system, periplasmic component/domain	LC705_00553	amino acid ABC transporter substrate-binding protein	PEL5_51	ABC-type amino acid transport/signal transduction system, periplasmic component/domain	PEL6_108	ABC-type amino acid transport/signal transduction system, periplasmic component/domain	R0011_09108	amino acid ABC transporter substrate-binding protein
LGG_00574	hypothetical protein	HMPREF0541_00107	hypothetical protein	LRHK_575	hypothetical protein	LRHM_0553	hypothetical protein	E800_2717	Flagellar hook-length control protein FliK	LRH_02547	hypothetical protein	HMPREF0539_2863	conserved hypothetical protein	LRHMDP2_965	Flagellar hook-length control protein FliK	LRHMDP3_2550	Flagellar hook-length control protein FliK	LC705_00555	hypothetical protein	PEL5_49	Flagellar hook-length control protein FliK	PEL6_110	Flagellar hook-length control protein FliK	R0011_09118	hypothetical protein
LGG_00576	hypothetical protein	HMPREF0541_00109	hypothetical protein	LRHK_577	hypothetical protein	LRHM_0555	putative cell surface protein	E800_2719	FIG00745582: hypothetical protein	LRH_02537	hypothetical protein	HMPREF0539_2865	WxL domain surface protein	LRHMDP2_967	FIG00745582: hypothetical protein	LRHMDP3_2548	FIG00745582: hypothetical protein	LC705_00557	hypothetical protein	PEL5_47	FIG00745582: hypothetical protein	PEL6_112	FIG00745582: hypothetical protein	R0011_09128	hypothetical protein
LGG_00577	cell surface protein	HMPREF0541_00110	hypothetical protein	LRHK_578	hypothetical protein	LRHM_0556	putative cell surface protein	E800_2720	cell surface protein precursor	LRH_02532	cell surface protein	HMPREF0539_2866	cell surface protein	LRHMDP2_968	cell surface protein precursor	LRHMDP3_2547	cell surface protein precursor	LC705_00558	cell surface protein	PEL5_46	cell surface protein precursor	PEL6_113	cell surface protein precursor	R0011_09133	cell surface protein
LGG_00578	hypothetical protein	HMPREF0541_00111	LPXTG-motif protein cell wall anchor domain protein	LRHK_579	LPXTG-motif cell wall anchor domain-containing protein	LRHM_0557	putative cell surface protein	E800_2721	FIG00742986: hypothetical protein	LRH_02527	hypothetical protein	HMPREF0539_2867	conserved hypothetical protein	LRHMDP2_969	FIG00742986: hypothetical protein	LRHMDP3_2546	FIG00742986: hypothetical protein	LC705_00559	hypothetical protein	PEL5_45	FIG00742986: hypothetical protein	PEL6_114	FIG00742986: hypothetical protein	R0011_09138	hypothetical protein
LGG_00579	extracellular protein	HMPREF0541_00112	legume lectins beta domain protein	LRHK_580	hypothetical protein	LRHM_0558	putative cell surface protein	E800_2722	FIG00744190: hypothetical protein	LRH_02522	hypothetical protein	HMPREF0539_2868	conserved hypothetical protein	LRHMDP2_970	FIG00744190: hypothetical protein	LRHMDP3_2545	FIG00744190: hypothetical protein	LC705_00560	extracellular protein	PEL5_44	FIG00744190: hypothetical protein	PEL6_115	FIG00744190: hypothetical protein	R0011_09143	hypothetical protein
LGG_00580	hypothetical protein			LRHK_581	hypothetical protein							HMPREF0539_2869	hypothetical protein	LRHMDP2_971	hypothetical protein			LC705_00561	hypothetical protein
LGG_00583	hypothetical protein			LRHK_582	hypothetical protein	LRHM_0561	putative cell surface protein					HMPREF0539_2870	WxL domain surface protein	LRHMDP2_972	FIG00747492: hypothetical protein	LRHMDP3_2544	FIG00747492: hypothetical protein	LC705_00562	hypothetical protein	PEL5_2236	FIG00747492: hypothetical protein	PEL6_1995	FIG00747492: hypothetical protein
LGG_00584	hypothetical protein			LRHK_583	hypothetical protein	LRHM_0562	putative cell surface protein					HMPREF0539_2871	conserved hypothetical protein	LRHMDP2_973	FIG00743076: hypothetical protein	LRHMDP3_2543	FIG00743076: hypothetical protein	LC705_00563	hypothetical protein	PEL5_2237	FIG00743076: hypothetical protein	PEL6_1994	FIG00743076: hypothetical protein
LGG_00585	hypothetical protein			LRHK_584	hypothetical protein	LRHM_0563	putative cell surface protein					HMPREF0539_2872	conserved hypothetical protein	LRHMDP2_974	FIG00745255: hypothetical protein	LRHMDP3_2542	FIG00745255: hypothetical protein	LC705_00564	hypothetical protein	PEL5_2238	FIG00745255: hypothetical protein	PEL6_1993	FIG00745255: hypothetical protein
LGG_00587	hypothetical protein			LRHK_586	legume lectin domain protein	LRHM_0564	putative cell surface protein					HMPREF0539_2873	conserved hypothetical protein	LRHMDP2_976	FIG00744190: hypothetical protein	LRHMDP3_2540	FIG00744190: hypothetical protein	LC705_00567	hypothetical protein	PEL5_2240	FIG00744190: hypothetical protein	PEL6_1991	FIG00744190: hypothetical protein
LGG_00646	hypothetical protein					LRHM_0625	hypothetical protein
LGG_00686	hypothetical protein	HMPREF0541_02242	hypothetical protein	LRHK_679	hypothetical protein	LRHM_0664	hypothetical protein	E800_2817	FIG00746961: hypothetical protein	LRH_02077	hypothetical protein	HMPREF0539_2968	conserved hypothetical protein	LRHMDP2_1072	FIG00746961: hypothetical protein	LRHMDP3_2445	FIG00746961: hypothetical protein	LC705_00658	hypothetical protein	PEL5_575	FIG00746961: hypothetical protein	PEL6_2223	FIG00746961: hypothetical protein	R0011_09588	hypothetical protein
LGG_00687	ABC transporter substrate-binding protein	HMPREF0541_02243	ABC transporter substrate binding protein	LRHK_682	ABC transporter substrate binding family protein	LRHM_0665	ABC transporter substrate binding component	E800_2818	ABC-type uncharacterized transport system, periplasmic component	LRH_02072	ABC-type uncharacterized transport system, periplasmic component	HMPREF0539_2971	ATP-binding cassette transporter	LRHMDP2_1073	ABC-type uncharacterized transport system, periplasmic component	LRHMDP3_2444	ABC-type uncharacterized transport system, periplasmic component	LC705_00660	ABC transporter substrate-binding protein	PEL5_576	ABC-type uncharacterized transport system, periplasmic component	PEL6_2222	ABC-type uncharacterized transport system, periplasmic component	R0011_09593	ABC transporter substrate-binding protein
LGG_00689	ABC transporter substrate-binding protein	HMPREF0541_02245	ABC transporter substrate binding protein	LRHK_683	ABC transporter substrate binding family protein	LRHM_0666	ABC transporter substrate binding component	E800_2820	ABC transporter substrate-binding protein	LRH_02062	ABC-type uncharacterized transport system, periplasmic component			LRHMDP2_1074	ABC transporter substrate-binding protein	LRHMDP3_2443	ABC transporter substrate-binding protein	LC705_00661	ABC transporter substrate-binding protein	PEL5_578	ABC transporter substrate-binding protein	PEL6_2220	ABC transporter substrate-binding protein	R0011_09598	ABC transporter substrate-binding protein
LGG_00699	hypothetical protein	HMPREF0541_02253	hypothetical protein			LRHM_0676	hypothetical protein													PEL5_589	Alpha-galactosidase	PEL6_2209	Alpha-galactosidase
LGG_00718	hypothetical protein	HMPREF0541_02271	hypothetical protein	LRHK_714	hypothetical protein	LRHM_0695	hypothetical protein	E800_1725	FIG00742573: hypothetical protein	LRH_01937	hypothetical protein	HMPREF0539_3001	conserved hypothetical protein	LRHMDP2_1098	FIG00742573: hypothetical protein	LRHMDP3_2419	FIG00742573: hypothetical protein	LC705_00711	hypothetical protein	PEL5_609	FIG00742573: hypothetical protein	PEL6_2189	FIG00742573: hypothetical protein
LGG_00859	hypothetical protein					LRHM_0817	putative truncated phosphohydrolase
LGG_00868	thiamine biosynthesis lipoprotein	HMPREF0541_02790	ApbE family protein	LRHK_895	apbE family protein	LRHM_0826	thiamine biosynthesis lipoprotein	E800_530	Hypothetical similar to thiamin biosynthesis lipoprotein ApbE	LRH_02937	Thiamine biosynthesis membrane-associated lipoprotein	HMPREF0539_0970	thiamine biosynthesis lipoprotein	LRHMDP2_1167	Hypothetical similar to thiamin biosynthesis lipoprotein ApbE	LRHMDP3_627	Hypothetical similar to thiamin biosynthesis lipoprotein ApbE	LC705_00918	thiamine biosynthesis lipoprotein	PEL5_1409	Hypothetical similar to thiamin biosynthesis lipoprotein ApbE	PEL6_1572	Hypothetical similar to thiamin biosynthesis lipoprotein ApbE	R0011_00125	thiamine biosynthesis lipoprotein
LGG_00891	hypothetical protein	HMPREF0541_01851	hypothetical protein	LRHK_918	hypothetical protein	LRHM_0848	hypothetical protein	E800_555	Alpha-galactosidase			HMPREF0539_0989	conserved hypothetical protein	LRHMDP2_1353	Alpha-galactosidase	LRHMDP3_604	Alpha-galactosidase	LC705_00940	hypothetical protein	PEL5_1431	Alpha-galactosidase	PEL6_1594	Alpha-galactosidase
LGG_00905	two component sensor transduction histidine kinase	HMPREF0541_01751	ATPase/histidine kinase/DNA gyrase B/HSP90 domain protein	LRHK_934	his kinase A domain protein	LRHM_0862	two-component sensor kinase	E800_570	Phosphate regulon sensor protein PhoR (SphS)	LRH_05139	Signal transduction histidine kinase	HMPREF0539_1003	sensor histidine kinase	LRHMDP2_1368	Phosphate regulon sensor protein PhoR (SphS)	LRHMDP3_588	Phosphate regulon sensor protein PhoR (SphS)	LC705_00955	two component sensor transduction histidine kinase	PEL5_1447	Phosphate regulon sensor protein PhoR (SphS)	PEL6_1610	Phosphate regulon sensor protein PhoR (SphS)	R0011_00280	two component sensor transduction histidine kinase
LGG_00906	phosphate ABC transporter substrate-binding protein	HMPREF0541_01750	phosphate binding protein	LRHK_935	phosphate binding family protein	LRHM_0863	phosphate ABC transporter substrate-binding protein	E800_571	Phosphate ABC transporter, periplasmic phosphate-binding protein PstS (TC 3.A.1.7.1)	LRH_05144	ABC-type phosphate transport system, periplasmic component	HMPREF0539_1004	phosphate ABC superfamily ATP binding cassette transporter, binding protein	LRHMDP2_1369	Phosphate ABC transporter, periplasmic phosphate-binding protein PstS (TC 3.A.1.7.1)	LRHMDP3_587	Phosphate ABC transporter, periplasmic phosphate-binding protein PstS (TC 3.A.1.7.1)	LC705_00956	phosphate ABC transporter substrate-binding protein	PEL5_1448	Phosphate ABC transporter, periplasmic phosphate-binding protein PstS (TC 3.A.1.7.1)	PEL6_1611	Phosphate ABC transporter, periplasmic phosphate-binding protein PstS (TC 3.A.1.7.1)	R0011_00285	phosphate transport system substrate-binding protein
LGG_00951	sugar ABC transporter substrate-binding protein	HMPREF0541_01698	ABC transporter, solute-binding protein	LRHK_990	bacterial extracellular solute-binding family protein	LRHM_0908	ABC transporter substrate binding component	E800_619	Glycerol-3-phosphate ABC transporter, periplasmic glycerol-3-phosphate-binding protein (TC 3.A.1.1.3)	LRH_05379	ABC-type sugar transport system, periplasmic component	HMPREF0539_1054	1 family extracellular solute-binding protein	LRHMDP2_1421	Glycerol-3-phosphate ABC transporter, periplasmic glycerol-3-phosphate-binding protein (TC 3.A.1.1.3)	LRHMDP3_536	Glycerol-3-phosphate ABC transporter, periplasmic glycerol-3-phosphate-binding protein (TC 3.A.1.1.3)	LC705_01007	sugar ABC transporter substrate-binding protein	PEL5_1837	Glycerol-3-phosphate ABC transporter, periplasmic glycerol-3-phosphate-binding protein (TC 3.A.1.1.3)	PEL6_129	Glycerol-3-phosphate ABC transporter, periplasmic glycerol-3-phosphate-binding protein (TC 3.A.1.1.3)	R0011_00520	sugar ABC transporterperiplasmic component
LGG_00972	ABC transporter spermidine/putrescine-binding protein	HMPREF0541_01676	putative spermidine/putrescine ABC transporter	LRHK_1010	bacterial extracellular solute-binding family protein	LRHM_0929	spermidine/putrescine ABC transporter substrate binding component	E800_639	ABC transporter, periplasmic spermidine putrescine-binding protein PotD (TC 3.A.1.11.1)	LRH_05479	Spermidine/putrescine-binding periplasmic protein	HMPREF0539_1075	spermidine/putrescine ABC superfamily ATP binding cassette transporter, binding protein	LRHMDP2_1441	ABC transporter, periplasmic spermidine putrescine-binding protein PotD (TC 3.A.1.11.1)	LRHMDP3_516	ABC transporter, periplasmic spermidine putrescine-binding protein PotD (TC 3.A.1.11.1)	LC705_01029	spermidine/putrescine ABC transporter substrate-binding protein	PEL5_316	ABC transporter, periplasmic spermidine putrescine-binding protein PotD (TC 3.A.1.11.1)	PEL6_1219	ABC transporter, periplasmic spermidine putrescine-binding protein PotD (TC 3.A.1.11.1)	R0011_00620	spermidine/putrescine-binding periplasmic protein
LGG_00973	hypothetical protein	HMPREF0541_01293	hypothetical protein	LRHK_1011	hypothetical protein	LRHM_0930	hypothetical protein					HMPREF0539_1077	conserved hypothetical protein					LC705_01031	hypothetical protein	PEL5_317	hypothetical protein	PEL6_1218	hypothetical protein	R0011_13512	hypothetical protein
LGG_01013	Lysophospholipase L1-like esterase	HMPREF0541_00629	GDSL-like protein	LRHK_1054	GDSL-like Lipase/Acylhydrolase family protein	LRHM_0970	esterase	E800_1311	Lysophospholipase L1 related esterase	LRH_05689	Lysophospholipase L1 related esterase	HMPREF0539_1120	acyl-CoA thioesterase family protein	LRHMDP2_1506	Lysophospholipase L1 related esterase	LRHMDP3_452	Lysophospholipase L1 related esterase	LC705_01092	lysophospholipase L1-like esterase	PEL5_358	Lysophospholipase L1 related esterase	PEL6_1177	Lysophospholipase L1 related esterase	R0011_00835	lysophospholipase L1-like esterase
LGG_01070	hypothetical protein	HMPREF0541_01273	hypothetical protein	LRHK_1112	hypothetical protein	LRHM_1021	hypothetical protein	E800_128	FIG00751042: hypothetical protein	LRH_04503	hypothetical protein	HMPREF0539_1173	conserved hypothetical protein	LRHMDP2_2640	FIG00751042: hypothetical protein	LRHMDP3_1930	FIG00751042: hypothetical protein	LC705_01147	hypothetical protein	PEL5_2676	FIG00751042: hypothetical protein	PEL6_2400	FIG00751042: hypothetical protein	R0011_01060	hypothetical protein
LGG_01113	hypothetical protein	HMPREF0541_01312	hypothetical protein			LRHM_1061	putative phage endonuclease	E800_86	prophage pi3 protein 39									LC705_00857	hypothetical protein	PEL5_2715	prophage pi3 protein 39	PEL6_2439	prophage pi3 protein 39	R0011_13412	hypothetical protein
LGG_01142	phage-related holin	HMPREF0541_01099	holin, phage phi LC3 family			LRHM_1089	phage holin					HMPREF0539_0941	Holin	LRHMDP2_2716	Phage holin	LRHMDP3_1852	Phage holin	LC705_00890	phage-related holin	PEL5_2741	holin	PEL6_2465	holin	R0011_13262	phage-related holin
LGG_01143	phage-related lysin	HMPREF0541_01098	glycosyl hydrolase family 25			LRHM_1090	phage lysin	E800_1033	Phage endolysin	LRH_06986	Lyzozyme M1 (1,4-beta-N-acetylmuramidase)									PEL5_2742	Phage endolysin	PEL6_2466	Phage endolysin	R0011_13257	Lyzozyme M1 (1,4-beta-N-acetylmuramidase)
LGG_01145	DNA-entry nuclease	HMPREF0541_02868	DNA/RNA non-specific endonuclease			LRHM_1093	phage nuclease	E800_1037	DNA-entry nuclease (Competence-specific nuclease)	LRH_04603	DNA-entry nuclease	HMPREF0539_1194	DNA-entry nuclease	LRHMDP2_2723	DNA-entry nuclease (Competence-specific nuclease)	LRHMDP3_1845	DNA-entry nuclease (Competence-specific nuclease)	LC705_01164	DNA-entry nuclease	PEL5_2746	DNA-entry nuclease (Competence-specific nuclease)	PEL6_2470	DNA-entry nuclease (Competence-specific nuclease)	R0011_01160	DNA-entry nuclease
LGG_01195	ABC transporter substrate-binding protein, NLPA lipoprotein	HMPREF0541_02811	putative D-methionine-binding lipoprotein MetQ	LRHK_1187	NLPA lipofamily protein	LRHM_1142	metal ion ABC transporter substrate binding component	E800_1085	Methionine ABC transporter substrate-binding protein	LRH_06546	ABC-type metal ion transport system, periplasmic component/surface antigen	HMPREF0539_1246	ABC superfamily ATP binding cassette transporter, binding protein	LRHMDP2_2772	Methionine ABC transporter substrate-binding protein	LRHMDP3_931	Methionine ABC transporter substrate-binding protein	LC705_01214	ABC transporter substrate-binding protein, NLPA lipoprotein	PEL5_2799	Methionine ABC transporter substrate-binding protein	PEL6_2523	Methionine ABC transporter substrate-binding protein	R0011_01400	ABC transporter substrate-binding protein, NLPA lipoprotein
LGG_01196	ABC transporter substrate-binding protein, NLPA lipoprotein	HMPREF0541_00644	NLPA lipoprotein	LRHK_1189	NLPA lipofamily protein	LRHM_1143	metal ion ABC transporter substrate binding component	E800_1087	Methionine ABC transporter substrate-binding protein	LRH_06541	ABC-type metal ion transport system, periplasmic component/surface antigen	HMPREF0539_1248	ABC superfamily ATP binding cassette transporter, binding protein	LRHMDP2_2773	Methionine ABC transporter substrate-binding protein	LRHMDP3_930	Methionine ABC transporter substrate-binding protein	LC705_01215	ABC transporter substrate-binding protein, NLPA lipoprotein	PEL5_2801	Methionine ABC transporter substrate-binding protein	PEL6_2525	Methionine ABC transporter substrate-binding protein	R0011_01410	ABC transporter substrate-binding protein, NLPA lipoprotein
LGG_01210	hypothetical protein					LRHM_1157	hypothetical protein	E800_1103	Malolactic regulator					LRHMDP2_2787	Beta-galactosidase 3	LRHMDP3_916	Beta-galactosidase 3	LC705_01229	hypothetical protein	PEL5_2815	hypothetical protein	PEL6_2539	hypothetical protein
LGG_01224	ABC transporter oligopeptide-binding protein	HMPREF0541_00282	ABC transporter, substrate-binding protein, family 5	LRHK_1217	bacterial extracellular solute-binding s, 5 Middle family protein	LRHM_1170	oligopeptide ABC transporter substrate-binding protein	E800_1118	Oligopeptide ABC transporter, periplasmic oligopeptide-binding protein OppA (TC 3.A.1.5.1)	LRH_06401	ABC-type oligopeptide transport system, periplasmic component	HMPREF0539_1274	oligopeptide ABC superfamily ATP binding cassette transporter, binding protein	LRHMDP2_2800	Oligopeptide ABC transporter, periplasmic oligopeptide-binding protein OppA (TC 3.A.1.5.1)	LRHMDP3_903	Oligopeptide ABC transporter, periplasmic oligopeptide-binding protein OppA (TC 3.A.1.5.1)	LC705_01242	oligopeptide ABC transporter substrate-binding protein	PEL5_2830	Oligopeptide ABC transporter, periplasmic oligopeptide-binding protein OppA (TC 3.A.1.5.1)	PEL6_2553	Oligopeptide ABC transporter, periplasmic oligopeptide-binding protein OppA (TC 3.A.1.5.1)	R0011_01555	oligopeptide ABC transporter substrate-binding protein
LGG_01266	rod shape-determining protein MreC	HMPREF0541_00330	rod shape-determining protein MreC	LRHK_1257	rod shape-determining protein MreC	LRHM_1214	cell shape-determining protein MreC	E800_1160	Rod shape-determining protein MreC	LRH_06176	Cell shape-determining protein	HMPREF0539_1315	rod shape-determining protein MreC	LRHMDP2_157	Rod shape-determining protein MreC	LRHMDP3_853	Rod shape-determining protein MreC	LC705_01282	rod shape-determining protein MreC	PEL5_1526	Rod shape-determining protein MreC	PEL6_1369	Rod shape-determining protein MreC	R0011_01785	rod shape-determining protein MreC
LGG_01272	amino acid ABC transporter substrate-binding protein	HMPREF0541_00336	ABC transporter, substrate-binding protein, family 3	LRHK_1263	polar amino acid ABC uptake transporter substrate binding protein	LRHM_1220	amino acid ABC transporter substrate-binding protein	E800_1166	amino acid ABC transporter, amino acid-binding protein	LRH_06146	ABC-type amino acid transport/signal transduction system, periplasmic component/domain	HMPREF0539_1321	amino acid ABC superfamily ATP binding cassette transporter, binding protein	LRHMDP2_151	amino acid ABC transporter, amino acid-binding protein	LRHMDP3_847	amino acid ABC transporter, amino acid-binding protein	LC705_01288	amino acid ABC transporter substrate-binding protein	PEL5_1532	amino acid ABC transporter, amino acid-binding protein	PEL6_1363	amino acid ABC transporter, amino acid-binding protein	R0011_01815	amino acid ABC transporter substrate-binding protein
LGG_01293	phosphate ABC transporter substrate-binding protein	HMPREF0541_00358	phosphate binding protein	LRHK_1285	phosphate binding family protein	LRHM_1240	phosphate ABC transporter substrate-binding protein	E800_786	Phosphate ABC transporter, periplasmic phosphate-binding protein PstS (TC 3.A.1.7.1)	LRH_05836	ABC-type phosphate transport system, periplasmic component	HMPREF0539_1342	phosphate ABC superfamily ATP binding cassette transporter, binding protein	LRHMDP2_130	Phosphate ABC transporter, periplasmic phosphate-binding protein PstS (TC 3.A.1.7.1)	LRHMDP3_826	Phosphate ABC transporter, periplasmic phosphate-binding protein PstS (TC 3.A.1.7.1)	LC705_01311	phosphate ABC transporter substrate-binding protein	PEL5_1554	Phosphate ABC transporter, periplasmic phosphate-binding protein PstS (TC 3.A.1.7.1)	PEL6_1342	Phosphate ABC transporter, periplasmic phosphate-binding protein PstS (TC 3.A.1.7.1)	R0011_01915	ABC-type phosphate transport system, periplasmic component
LGG_01356	amino acid ABC transporter permease	HMPREF0541_00795	ABC transporter, permease protein	LRHK_1348	amino ABC transporter, permease, 3-TM region, His/Glu/Gln/Arg/opine family domain protein	LRHM_1300	amino acid ABC transporter permease and substrate binding components	E800_847	ABC-type amino acid transport system, permease and periplasmic component	LRH_06121	ABC-type amino acid transport system, permease and periplasmic component	HMPREF0539_1402	amino acid ABC superfamily ATP binding cassette transporter, membrane protein	LRHMDP2_69	ABC-type amino acid transport system, permease and periplasmic component	LRHMDP3_765	ABC-type amino acid transport system, permease and periplasmic component	LC705_01369	amino acid ABC transporter permease	PEL5_769	ABC-type amino acid transport system, permease and periplasmic component	PEL6_2633	ABC-type amino acid transport system, permease and periplasmic component	R0011_02210	amino acid ABC transporter permease
LGG_01368	50S ribosomal protein L32	HMPREF0541_00783	ribosomal protein L32	LRHK_1360	50S ribosomal protein L32	LRHM_1312	50S ribosomal protein L32	E800_890	LSU ribosomal protein L32p	LRH_04163	Ribosomal protein L32	HMPREF0539_1414	ribosomal protein L32	LRHMDP2_57	LSU ribosomal protein L32p	LRHMDP3_753	LSU ribosomal protein L32p	LC705_01381	50S ribosomal protein L32	PEL5_781	LSU ribosomal protein L32p	PEL6_2645	LSU ribosomal protein L32p	R0011_02270	50S ribosomal protein L32
LGG_01442	hypothetical protein			LRHK_1442	hypothetical protein			E800_1854	Malolactic regulator					LRHMDP2_1462	Alpha-galactosidase	LRHMDP3_495	ATP-dependent nuclease, subunit B			PEL5_1087	Malolactic regulator	PEL6_2720	Malolactic regulator	R0011_10420	hypothetical protein
LGG_01492	aspartate aminotransferase	HMPREF0541_00652	aspartate transaminase	LRHK_1494	aminotransferase class I and II family protein	LRHM_1432	aspartate aminotransferase	E800_1803	Aspartate aminotransferase	LRH_03648	Aspartate/tyrosine/aromatic aminotransferase	HMPREF0539_1545	aspartate transaminase	LRHMDP2_1823	Aspartate aminotransferase	LRHMDP3_1557	Aspartate aminotransferase	LC705_01507	aspartate aminotransferase	PEL5_1035	Aspartate aminotransferase	PEL6_2772	Aspartate aminotransferase	R0011_02880	aspartate aminotransferase
LGG_01511	RNA polymerase sigma factor RpoD	HMPREF0541_01613	RNA polymerase sigma factor RpoD	LRHK_1512	RNA polymerase sigma factor rpoD	LRHM_1451	RNA polymerase sigma factor RpoD	E800_1783	RNA polymerase sigma factor RpoD	LRH_03733	RNA polymerase sigma factor RpoD	HMPREF0539_1564	DNA-directed RNA polymerase sigma subunit RpoD	LRHMDP2_405	RNA polymerase sigma factor RpoD	LRHMDP3_1537	RNA polymerase sigma factor RpoD	LC705_01526	RNA polymerase sigma factor RpoD	PEL5_1016	RNA polymerase sigma factor RpoD	PEL6_2792	RNA polymerase sigma factor RpoD	R0011_02975	RNA polymerase sigma factor RpoD
LGG_01519	phage-related endolysin	HMPREF0541_02871	glycosyl hydrolase family 25			LRHM_1457	putative phage lysin	E800_1776	putative lysin protein			HMPREF0539_1572	probable lysin protein					LC705_00891	phage-related endolysin	PEL5_1010	putative lysin protein	PEL6_2798	putative lysin protein	R0011_13896	endolysin
LGG_01589	cell surface protein	HMPREF0541_01565	SCP-like protein	LRHK_1559	cysteine-rich secretory family protein	LRHM_1526	hypothetical protein	E800_1905	FIG00754209: hypothetical protein	LRH_07061	cell surface protein precursor	HMPREF0539_1649	cell surface protein precursor					LC705_01570	cell surface protein	PEL5_6	FIG00754209: hypothetical protein	PEL6_1327	FIG00754209: hypothetical protein	R0011_03200	cell surface protein
LGG_01592	hypothetical protein	HMPREF0541_00241	KxYKxGKxW signal domain protein	LRHK_1563	LPXTG-motif cell wall anchor domain-containing protein	LRHM_1529	putative cell surface protein			LRH_07076	hypothetical protein							LC705_01573	hypothetical protein	PEL5_12	hypothetical protein
LGG_01652	ABC transporter oligopeptide-binding protein	HMPREF0541_01527	ABC transporter, substrate-binding protein, family 5	LRHK_1623	oligopeptide-binding protein oppA	LRHM_1588	oligopeptide ABC transporter substrate-binding protein	E800_2017	Oligopeptide ABC transporter, periplasmic oligopeptide-binding protein OppA (TC 3.A.1.5.1)	LRH_07356	ABC-type oligopeptide transport system, periplasmic component	HMPREF0539_1710	oligopeptide ABC superfamily ATP binding cassette transporter, binding protein	LRHMDP2_504	Oligopeptide ABC transporter, periplasmic oligopeptide-binding protein OppA (TC 3.A.1.5.1)	LRHMDP3_1438	Oligopeptide ABC transporter, periplasmic oligopeptide-binding protein OppA (TC 3.A.1.5.1)	LC705_01633	oligopeptide ABC transporter substrate-binding protein	PEL5_2180	Oligopeptide ABC transporter, periplasmic oligopeptide-binding protein OppA (TC 3.A.1.5.1)	PEL6_630	Oligopeptide ABC transporter, periplasmic oligopeptide-binding protein OppA (TC 3.A.1.5.1)	R0011_03505	oligopeptide ABC transporter substrate-binding protein
LGG_01701	extracellular protein	HMPREF0541_01475	hypothetical protein	LRHK_1673	hypothetical protein	LRHM_1637	hypothetical protein	E800_1968	FIG00743062: hypothetical protein	LRH_07601	hypothetical protein	HMPREF0539_1761	conserved hypothetical protein	LRHMDP2_554	FIG00743062: hypothetical protein	LRHMDP3_1388	FIG00743062: hypothetical protein	LC705_01686	extracellular protein	PEL5_2230	FIG00743062: hypothetical protein	PEL6_680	FIG00743062: hypothetical protein	R0011_03750	extracellular protein
LGG_01724	preprotein translocase subunit YidC	HMPREF0541_01453	membrane protein insertase, YidC/Oxa1 family	LRHK_1696	membrane insertase, YidC/Oxa1 family domain protein	LRHM_1660	hypothetical protein	E800_1946	Inner membrane protein translocase component YidC, OxaA protein	LRH_07701	Preprotein translocase subunit YidC	HMPREF0539_1782	Oxa1 family cytochrome oxidase biogenesis protein	LRHMDP2_575	Inner membrane protein translocase component YidC, OxaA protein	LRHMDP3_1367	Inner membrane protein translocase component YidC, OxaA protein	LC705_01707	preprotein translocase YidC	PEL5_1649	Inner membrane protein translocase component YidC, OxaA protein	PEL6_2128	Inner membrane protein translocase component YidC, OxaA protein	R0011_03850	preprotein translocase YidC
LGG_01746	50S ribosomal protein L35	HMPREF0541_01434	ribosomal protein L35	LRHK_1715	50S ribosomal protein L35	LRHM_1682	50S ribosomal protein L35	E800_1923	LSU ribosomal protein L35p	LRH_07816	Ribosomal protein L35	HMPREF0539_1801	ribosomal protein L35	LRHMDP2_595	LSU ribosomal protein L35p	LRHMDP3_1347	LSU ribosomal protein L35p	LC705_01726	50S ribosomal protein L35	PEL5_1626	LSU ribosomal protein L35p	PEL6_2151	LSU ribosomal protein L35p	R0011_03945	50S ribosomal protein L35
LGG_01763	cell surface protein	HMPREF0541_01414	hypothetical protein	LRHK_1732	hypothetical protein	LRHM_1699	putative cell surface protein	E800_2496	cell surface protein precursor	LRH_03863	hypothetical protein	HMPREF0539_1818	protein of hypothetical function DUF916 cell surface	LRHMDP2_613	cell surface protein precursor	LRHMDP3_1329	cell surface protein precursor	LC705_01743	cell surface protein	PEL5_466	cell surface protein precursor	PEL6_1033	cell surface protein precursor	R0011_04025	cell surface protein
LGG_01764	hypothetical protein	HMPREF0541_01413	hypothetical protein	LRHK_1733	hypothetical protein	LRHM_1700	hypothetical protein	E800_2497	FIG00743648: hypothetical protein	LRH_03858	hypothetical protein	HMPREF0539_1819	conserved hypothetical protein	LRHMDP2_614	FIG00743648: hypothetical protein	LRHMDP3_1328	FIG00743648: hypothetical protein	LC705_01744	hypothetical protein	PEL5_465	FIG00743648: hypothetical protein	PEL6_1034	FIG00743648: hypothetical protein	R0011_04030	hypothetical protein
LGG_01765	cell surface protein	HMPREF0541_01412	hypothetical protein	LRHK_1734	cell surface protein	LRHM_1701	putative cell surface protein	E800_2498	cell surface protein	LRH_03853	cell surface protein	HMPREF0539_1820	cell surface protein	LRHMDP2_615	cell surface protein	LRHMDP3_1327	cell surface protein	LC705_01745	cell surface protein	PEL5_464	cell surface protein	PEL6_1035	cell surface protein	R0011_04035	cell surface protein
LGG_01780	peptidylprolyl cis-trans isomerase PrsA1	HMPREF0541_01395	putative foldase protein PrsA	LRHK_1753	foldase protein prsA	LRHM_1716	peptidyl-prolyl isomerase	E800_2515	Foldase protein PrsA precursor @ Foldase clustered with pyrimidine conversion	LRH_03778	Parvulin-like peptidyl-prolyl isomerase	HMPREF0539_1837	peptidylprolyl isomerase	LRHMDP2_633	Foldase protein PrsA precursor @ Foldase clustered with pyrimidine conversion	LRHMDP3_1309	Foldase protein PrsA precursor @ Foldase clustered with pyrimidine conversion	LC705_01762	peptidylprolyl cis-trans isomerase PrsA1	PEL5_445	Foldase protein PrsA precursor @ Foldase clustered with pyrimidine conversion	PEL6_1052	Foldase protein PrsA precursor @ Foldase clustered with pyrimidine conversion	R0011_04110	peptidylprolyl cis-trans isomerase PrsA1
LGG_01797	hypothetical protein					LRHM_1733	hypothetical protein															PEL6_1069	Malolactic regulator
LGG_01818	hypothetical protein
LGG_01857	beta-lactamase class C-like penicillin binding protein	HMPREF0541_02083	beta-lactamase	LRHK_1833	beta-lactamase family protein	LRHM_1789	beta-lactamase	E800_2592	Beta-lactamase class C and other penicillin binding proteins	LRH_01233	Beta-lactamase class C related penicillin binding protein	HMPREF0539_1909	probable penicillin-binding protein precursor (beta-lactamase class C)	LRHMDP2_1852	Beta-lactamase class C and other penicillin binding proteins	LRHMDP3_1242	Beta-lactamase class C and other penicillin binding proteins	LC705_01839	beta-lactamase class C-like penicillin binding protein	PEL5_166	Beta-lactamase class C and other penicillin binding proteins	PEL6_726	Beta-lactamase class C and other penicillin binding proteins	R0011_04455	beta-lactamase class C-like penicillin binding protein
LGG_01865	extracellular matrix binding protein	HMPREF0541_02074	hypothetical protein	LRHK_1841	LPXTG-motif cell wall anchor domain-containing protein	LRHM_1797	putative cell surface protein	E800_2602	Predicted cell-wall-anchored protein SasC (LPXTG motif)	LRH_01177	putative extracellular matrix binding protein	HMPREF0539_1917	probable extracellular matrix binding protein	LRHMDP2_1316	Predicted cell-wall-anchored protein SasC (LPXTG motif)	LRHMDP3_697	Predicted cell-wall-anchored protein SasC (LPXTG motif)	LC705_01847	extracellular matrix binding protein	PEL5_2877	Predicted cell-wall-anchored protein SasC (LPXTG motif)	PEL6_735	Predicted cell-wall-anchored protein SasC (LPXTG motif)	R0011_04495	extracellular matrix binding protein
LGG_01880	Acyltransferase	HMPREF0541_02057	hypothetical protein	LRHK_1857	acyltransferase	LRHM_1811	hypothetical protein	E800_198	Unchracterized domain and predicted acyltransferase	LRH_01107	uncharacterized domain and predicted acyltransferase	HMPREF0539_1932	possible acyltransferase	LRHMDP2_1310	Unchracterized domain and predicted acyltransferase	LRHMDP3_2639	Unchracterized domain and predicted acyltransferase	LC705_01862	acyltransferase	PEL5_2872	Unchracterized domain and predicted acyltransferase	PEL6_751	Unchracterized domain and predicted acyltransferase	R0011_04570	Acyltransferase
LGG_01902	cell surface protein	HMPREF0541_02028	hypothetical protein	LRHK_1886	hypothetical protein	LRHM_1825	hypothetical protein	E800_990	FIG00744591: hypothetical protein	LRH_09173	cell surface protein	HMPREF0539_2564	cell surface protein	LRHMDP2_1226	FIG00744591: hypothetical protein	LRHMDP3_2287	FIG00744591: hypothetical protein	LC705_01889	cell surface protein	PEL5_947	FIG00744591: hypothetical protein	PEL6_2022	FIG00744591: hypothetical protein	R0011_11383	cell surface protein
LGG_01908	hypothetical protein	HMPREF0541_02035	hypothetical protein	LRHK_1892	hypothetical protein	LRHM_1831	hypothetical protein	E800_982	FIG00746307: hypothetical protein	LRH_09143	hypothetical protein	HMPREF0539_2559	conserved hypothetical protein	LRHMDP2_1219	FIG00746307: hypothetical protein	LRHMDP3_2280	FIG00746307: hypothetical protein	LC705_01895	hypothetical protein	PEL5_939	FIG00746307: hypothetical protein	PEL6_2030	FIG00746307: hypothetical protein	R0011_11408	hypothetical protein
LGG_01944	oligopeptide ABC transporter permease	HMPREF0541_02436	putative oligopeptide transport system permease protein OppB	LRHK_1935	binding--dependent transport system inner membrane component family protein	LRHM_1867	oligopeptide ABC transporter permease	E800_945	Oligopeptide transport system permease protein OppB (TC 3.A.1.5.1)	LRH_08953	ABC-type dipeptide/oligopeptide/nickel transport system, permease component	HMPREF0539_2520	oligopeptide ABC superfamily ATP binding cassette transporter, membrane protein	LRHMDP2_1537	Oligopeptide transport system permease protein OppB (TC 3.A.1.5.1)	LRHMDP3_2242	Oligopeptide transport system permease protein OppB (TC 3.A.1.5.1)	LC705_01934	oligopeptide ABC transporterpermease	PEL5_902	Oligopeptide transport system permease protein OppB (TC 3.A.1.5.1)	PEL6_2067	Oligopeptide transport system permease protein OppB (TC 3.A.1.5.1)	R0011_11598	oligopeptide ABC transporterpermease
LGG_01945	oligopeptide ABC transporter periplasmic component	HMPREF0541_02437	prevent-host-death family protein	LRHK_1936	bacterial extracellular solute-binding s, 5 Middle family protein	LRHM_1868	oligopeptide ABC transporter substrate-binding protein	E800_944	Oligopeptide ABC transporter, periplasmic oligopeptide-binding protein OppA (TC 3.A.1.5.1)	LRH_08948	ABC-type oligopeptide transport system, periplasmic component	HMPREF0539_2519	dipeptide ABC superfamily ATP binding cassette transporter, binding protein	LRHMDP2_1538	Oligopeptide ABC transporter, periplasmic oligopeptide-binding protein OppA (TC 3.A.1.5.1)	LRHMDP3_2241	Oligopeptide ABC transporter, periplasmic oligopeptide-binding protein OppA (TC 3.A.1.5.1)	LC705_01935	oligopeptide ABC transporter periplasmic component	PEL5_901	Oligopeptide ABC transporter, periplasmic oligopeptide-binding protein OppA (TC 3.A.1.5.1)	PEL6_2068	Oligopeptide ABC transporter, periplasmic oligopeptide-binding protein OppA (TC 3.A.1.5.1)	R0011_11603	oligopeptide ABC transporter periplasmic component
LGG_01990	xylanase/chitin deacetylase	HMPREF0541_02479	polysaccharide deacetylase	LRHK_1983	putative deacetylase	LRHM_1913	putative deacetylase	E800_1914	Peptidoglycan N-acetylglucosamine deacetylase	LRH_10527	Predicted xylanase/chitin deacetylase	HMPREF0539_2472	polysaccharide deacetylase	LRHMDP2_2335	Peptidoglycan N-acetylglucosamine deacetylase	LRHMDP3_2692	Peptidoglycan N-acetylglucosamine deacetylase	LC705_01984	xylanase/chitin deacetylase	PEL5_1122	Peptidoglycan N-acetylglucosamine deacetylase	PEL6_1477	Peptidoglycan N-acetylglucosamine deacetylase	R0011_11803	xylanase/chitin deacetylase
LGG_02001	lyzozyme M1	HMPREF0541_02488	glycosyl hydrolase family 25	LRHK_1992	PAS fold family protein	LRHM_1924	hypothetical protein	E800_53	Lyzozyme M1 (1,4-beta-N-acetylmuramidase)	LRH_10692	Lyzozyme M1 (1,4-beta-N-acetylmuramidase)	HMPREF0539_2463	possible Inulosucrase	LRHMDP2_2344	Lyzozyme M1 (1,4-beta-N-acetylmuramidase)	LRHMDP3_2683	Lyzozyme M1 (1,4-beta-N-acetylmuramidase)	LC705_01993	lyzozyme M1	PEL5_1110	Lyzozyme M1 (1,4-beta-N-acetylmuramidase)	PEL6_1488	Lyzozyme M1 (1,4-beta-N-acetylmuramidase)	R0011_11848	lyzozyme M1
LGG_02002	hypothetical protein					LRHM_1925	hypothetical protein			LRH_10687	hypothetical protein									PEL5_1109	hypothetical protein	PEL6_1489	hypothetical protein
LGG_02008	amino acid ABC transporter substrate-binding protein	HMPREF0541_02501	ABC transporter glutamine-binding protein GlnH	LRHK_2005	bacterial extracellular solute-binding s, 3 family protein	LRHM_1931	amino acid ABC transporter substrate-binding protein	E800_40	Glutamine ABC transporter, periplasmic glutamine-binding protein (TC 3.A.1.3.2)	LRH_04809	ABC-type amino acid transport/signal transduction system, periplasmic component/domain	HMPREF0539_2450	amino acid ABC superfamily ATP binding cassette transporter, binding protein	LRHMDP2_2357	Glutamine ABC transporter, periplasmic glutamine-binding protein (TC 3.A.1.3.2)	LRHMDP3_2670	Glutamine ABC transporter, periplasmic glutamine-binding protein (TC 3.A.1.3.2)	LC705_02006	amino acid ABC transporter substrate-binding protein	PEL5_152	Glutamine ABC transporter, periplasmic glutamine-binding protein (TC 3.A.1.3.2)	PEL6_1159	Glutamine ABC transporter, periplasmic glutamine-binding protein (TC 3.A.1.3.2)	R0011_11908	amino acid ABC transporter substrate-binding periplasmic protein
LGG_02016	surface antigen NLP/P60	HMPREF0541_02509	NlpC/P60 family protein	LRHK_2013	nlpC/P60 family protein	LRHM_1938	hypothetical protein	E800_31	Surface antigen	LRH_04769	Surface antigen	HMPREF0539_2442	NLP/P60 family protein	LRHMDP2_2365	Surface antigen	LRHMDP3_2662	Surface antigen	LC705_02015	surface antigen	PEL5_143	Surface antigen	PEL6_1150	Surface antigen	R0011_11948	surface antigen
LGG_02037	cell envelope-related transcriptional attenuator	HMPREF0541_02527	cell envelope-like function transcriptional attenuator common domain protein	LRHK_2035	cell envelope-related function transcriptional attenuator common domain-containing protein	LRHM_1958	transcriptional regulator	E800_12	Cell envelope-associated transcriptional attenuator LytR-CpsA-Psr, subfamily F2 (as in PMID19099556)	LRH_04674	Transcriptional regulator	HMPREF0539_2420	LytR family transcriptional regulator	LRHMDP2_2384	Cell envelope-associated transcriptional attenuator LytR-CpsA-Psr, subfamily F2 (as in PMID19099556)	LRHMDP3_1739	Cell envelope-associated transcriptional attenuator LytR-CpsA-Psr, subfamily F2 (as in PMID19099556)	LC705_02035	cell envelope-related transcriptional attenuator	PEL5_2135	Cell envelope-associated transcriptional attenuator LytR-CpsA-Psr, subfamily F2 (as in PMID19099556)	PEL6_337	Cell envelope-associated transcriptional attenuator LytR-CpsA-Psr, subfamily F2 (as in PMID19099556)	R0011_12038	cell envelope-related transcriptional attenuator
LGG_02066	ABC transporter oligopeptide-binding protein	HMPREF0541_02556	ABC transporter, substrate-binding protein, family 5	LRHK_2063	bacterial extracellular solute-binding s, 5 Middle family protein	LRHM_1987	oligopeptide ABC transporter substrate-binding protein	E800_1746	Oligopeptide ABC transporter, periplasmic oligopeptide-binding protein OppA (TC 3.A.1.5.1)	LRH_08388	ABC-type oligopeptide transport system, periplasmic component	HMPREF0539_2393	oligopeptide ABC superfamily ATP binding cassette transporter, substrate-binding lipoprotein	LRHMDP2_2410	Oligopeptide ABC transporter, periplasmic oligopeptide-binding protein OppA (TC 3.A.1.5.1)	LRHMDP3_1763	Oligopeptide ABC transporter, periplasmic oligopeptide-binding protein OppA (TC 3.A.1.5.1)	LC705_02061	oligopeptide ABC transporter substrate-binding protein	PEL5_1897	Oligopeptide ABC transporter, periplasmic oligopeptide-binding protein OppA (TC 3.A.1.5.1)	PEL6_305	Oligopeptide ABC transporter, periplasmic oligopeptide-binding protein OppA (TC 3.A.1.5.1)	R0011_12178	ABC transporter oligopeptide-binding protein
LGG_02085	hypothetical protein	HMPREF0541_02577	hypothetical protein	LRHK_2084	hypothetical protein	LRHM_2004	hypothetical protein	E800_1765	FIG00745993: hypothetical protein	LRH_08303	hypothetical protein			LRHMDP2_2429	FIG00745993: hypothetical protein	LRHMDP3_1782	FIG00745993: hypothetical protein	LC705_02080	hypothetical protein	PEL5_1915	FIG00745993: hypothetical protein	PEL6_323	FIG00745993: hypothetical protein	R0011_12258	hypothetical protein
LGG_02087	N-acetylmuramoyl-L-alanine amidase	HMPREF0541_02580	LPXTG-motif protein cell wall anchor domain protein			LRHM_2006	putative cell surface protein	E800_1768	hypothetical protein					LRHMDP2_2432	hypothetical protein	LRHMDP3_1785	hypothetical protein	LC705_02082	N-acetylmuramoyl-L-alanine amidase	PEL5_1918	hypothetical protein	PEL6_326	hypothetical protein	R0011_12268	N-acetylmuramoyl-L-alanine amidase
LGG_02131	esterase	HMPREF0541_02635	hypothetical protein	LRHK_2141	prolyl oligopeptidase family protein	LRHM_2051	putative esterase	E800_2886	Predicted esterase	LRH_13419	Predicted esterase	HMPREF0539_2316	possible esterase	LRHMDP2_2476	Predicted esterase	LRHMDP3_1063	Predicted esterase	LC705_02139	esterase	PEL5_1966	Predicted esterase	PEL6_1414	Predicted esterase
LGG_02140	membrane protein	HMPREF0541_02645	hypothetical protein	LRHK_2148	hypothetical protein	LRHM_2057	hypothetical protein	E800_2893	FIG00746621: hypothetical protein	LRH_13379	Predicted membrane protein	HMPREF0539_2307	membrane protein	LRHMDP2_2485	FIG00746621: hypothetical protein	LRHMDP3_1054	FIG00746621: hypothetical protein	LC705_02147	membrane protein	PEL5_1973	FIG00746621: hypothetical protein	PEL6_1407	FIG00746621: hypothetical protein	R0011_12570	membrane protein
LGG_02146	glycine/betaine ABC transporter substrate-binding protein	HMPREF0541_02651	glycine betaine-binding protein	LRHK_2154	glycine betaine-binding protein	LRHM_2063	glycine/betaine/carnitine ABC transporter substrate binding component	E800_2899	Glycine betaine ABC transport system, glycine betaine-binding protein OpuAC	LRH_13349	Putative glycine/betaine/carnitine ABC transporter, substrate binding lipoprotein precursor	HMPREF0539_2301	glycine betaine ABC superfamily ATP binding cassette transporter, binding protein	LRHMDP2_2491	Glycine betaine ABC transport system, glycine betaine-binding protein OpuAC	LRHMDP3_1048	Glycine betaine ABC transport system, glycine betaine-binding protein OpuAC	LC705_02153	glycine betaine/carnitine ABC transporter substrate-binding lipoprotein	PEL5_1979	Glycine betaine ABC transport system, glycine betaine-binding protein OpuAC	PEL6_1401	Glycine betaine ABC transport system, glycine betaine-binding protein OpuAC	R0011_12600	ABC transporter glycine/betaine/carnitine substrate-binding lipoprotein
LGG_02198	hypothetical protein	HMPREF0541_02709	hypothetical protein	LRHK_2196	hypothetical protein	LRHM_2114	hypothetical protein	E800_2938	FIG00744172: hypothetical protein	LRH_13159	hypothetical protein	HMPREF0539_2259	conserved hypothetical protein	LRHMDP2_2532	FIG00744172: hypothetical protein	LRHMDP3_1007	FIG00744172: hypothetical protein	LC705_02193	hypothetical protein	PEL5_1237	FIG00744172: hypothetical protein	PEL6_1089	FIG00744172: hypothetical protein	R0011_12835	hypothetical protein
LGG_02219	hypothetical protein																			PEL5_2049	ATP-dependent nuclease, subunit B	PEL6_1249	ATP-dependent nuclease, subunit B
LGG_02225	hypothetical protein	HMPREF0541_02742	hypothetical protein	LRHK_2218	cell wall-associated hydrolase	LRHM_2139	hydrolase	E800_2957	TolA protein	LRH_13039	Cell wall-associated hydrolase	HMPREF0539_2242	cell wall-associated hydrolase	LRHMDP2_2553	TolA protein	LRHMDP3_986	TolA protein	LC705_02213	hypothetical protein	PEL5_2055	TolA protein	PEL6_1255	TolA protein	R0011_12960	hypothetical protein
LGG_02229	alpha/beta hydrolase superfamily protein	HMPREF0541_02746	hypothetical protein	LRHK_2224	alpha/beta hydrolase fold family protein	LRHM_2143	putative hydrolase	E800_2963	alpha/beta hydrolase superfamily protein	LRH_13019	cell surface hydrolase (putative)	HMPREF0539_2237	cell surface hydrolase	LRHMDP2_2558	alpha/beta hydrolase superfamily protein	LRHMDP3_981	alpha/beta hydrolase superfamily protein	LC705_02217	alpha/beta hydrolase superfamily protein	PEL5_2060	alpha/beta hydrolase superfamily protein	PEL6_1260	alpha/beta hydrolase superfamily protein	R0011_12980	alpha/beta hydrolase superfamily protein
LGG_02249	PTS system cellobiose-specific transporter subunit IIB	HMPREF0541_00017	PTS system, Lactose/Cellobiose specific IIB subunit	LRHK_2246	PTS system, Lactose/Cellobiose specific IIB subunit	LRHM_2161	PTS system cellobiose-specific IIB component	E800_2984	PTS system, cellobiose-specific IIB component	LRH_08633	cellobiose-specific PTS system IIB component	HMPREF0539_2218	protein-N(pi)-phosphohistidine--sugar phosphotransferase	LRHMDP2_2578	PTS system, cellobiose-specific IIB component	LRHMDP3_1826	PTS system, cellobiose-specific IIB component	LC705_02237	PTS system cellobiose-specific transporter subunit IIB	PEL5_2080	PTS system, cellobiose-specific IIB component	PEL6_1280	PTS system, cellobiose-specific IIB component	R0011_13080	PTS system cellobiose-specific transporter subunit IIB
LGG_02254	hypothetical protein					LRHM_2166	hypothetical protein							LRHMDP2_1893	ATP-dependent nuclease, subunit B			LC705_01459	hypothetical protein	PEL5_2085	ATP-dependent nuclease, subunit B	PEL6_1285	ATP-dependent nuclease, subunit B
LGG_02274	endopeptidase lactocepin (prtP)	HMPREF0541_00001	PIII-type proteinase	LRHK_2273	PII-type proteinase	LRHM_2185	serine protease	E800_3010	FIG00745466: hypothetical protein	LRH_08518	Subtilisin-like serine protease	HMPREF0539_2190	Lactocepin	LRHMDP2_1700	FIG00745466: hypothetical protein	LRHMDP3_1794	FIG00745466: hypothetical protein	LC705_02265	endopeptidase lactocepin (prtP)	PEL5_2105	FIG00745466: hypothetical protein	PEL6_1305	FIG00745466: hypothetical protein	R0011_13195	endopeptidase lactocepin (prtP)
LGG_02275	peptidylprolyl isomerase	HMPREF0541_00002	foldase protein PrsA	LRHK_2274	foldase protein prsA	LRHM_2186	peptidyl-prolyl isomerase	E800_3011	Putative parvulin type peptidyl-prolyl isomerase, similarity with PrsA foldase	LRH_08513	peptidylprolyl isomerase	HMPREF0539_2189	peptidylprolyl isomerase	LRHMDP2_1699	Putative parvulin type peptidyl-prolyl isomerase, similarity with PrsA foldase	LRHMDP3_1795	Putative parvulin type peptidyl-prolyl isomerase, similarity with PrsA foldase	LC705_02266	peptidylprolyl isomerase	PEL5_2106	Putative parvulin type peptidyl-prolyl isomerase, similarity with PrsA foldase	PEL6_1306	Putative parvulin type peptidyl-prolyl isomerase, similarity with PrsA foldase	R0011_13200	peptidylprolyl isomerase
LGG_02295	hypothetical protein	HMPREF0541_02131	hypothetical protein	LRHK_2293	hypothetical protein	LRHM_2206	hypothetical protein	E800_1603	Additional lipoprotein component of predicted cobalamin ECF transporter	LRH_13956	hypothetical protein	HMPREF0539_2170	conserved hypothetical protein	LRHMDP2_1277	Additional lipoprotein component of predicted cobalamin ECF transporter	LRHMDP3_141	Additional lipoprotein component of predicted cobalamin ECF transporter	LC705_02285	hypothetical protein	PEL5_2505	Additional lipoprotein component of predicted cobalamin ECF transporter	PEL6_1692	Additional lipoprotein component of predicted cobalamin ECF transporter	R0011_10240	hypothetical protein
LGG_02304	thiamine biosynthesis lipoprotein			LRHK_2303	apbE family protein	LRHM_2215	thiamin biosynthesis lipoprotein	E800_1612	Hypothetical similar to thiamin biosynthesis lipoprotein ApbE	LRH_13911	Thiamine biosynthesis membrane-associated lipoprotein	HMPREF0539_2161	thiamine biosynthesis lipoprotein	LRHMDP2_1269	Hypothetical similar to thiamin biosynthesis lipoprotein ApbE	LRHMDP3_133	Hypothetical similar to thiamin biosynthesis lipoprotein ApbE	LC705_02295	thiamine biosynthesis lipoprotein	PEL5_2514	Hypothetical similar to thiamin biosynthesis lipoprotein ApbE	PEL6_1701	Hypothetical similar to thiamin biosynthesis lipoprotein ApbE	R0011_10285	thiamine biosynthesis lipoprotein
LGG_02306	hypothetical protein	HMPREF0541_02992	hypothetical protein	LRHK_2306	hypothetical protein	LRHM_2217	hypothetical protein	E800_1614	Alpha-galactosidase			HMPREF0539_2159	conserved hypothetical protein					LC705_02297	hypothetical protein	PEL5_2516	Alpha-galactosidase	PEL6_1703	Alpha-galactosidase
LGG_02307	lipoprotein	HMPREF0541_02993	FMN-binding domain protein	LRHK_2307	hypothetical protein	LRHM_2218	hypothetical protein	E800_1615	Putative pheromone precursor lipoprotein	LRH_13901	hypothetical protein	HMPREF0539_2158	pheromone cAD1 precursor lipoprotein	LRHMDP2_1821	Putative pheromone precursor lipoprotein	LRHMDP3_2031	Putative pheromone precursor lipoprotein	LC705_02298	lipoprotein (pheromone precursor)	PEL5_2517	Putative pheromone precursor lipoprotein	PEL6_1704	Putative pheromone precursor lipoprotein	R0011_10295	lipoprotein (pheromone precursor)
LGG_02315	hypothetical protein			LRHK_2316	hypothetical protein	LRHM_2225	hypothetical protein	E800_1622	FIG00749012: hypothetical protein	LRH_13856	hypothetical protein	HMPREF0539_2150	conserved hypothetical protein					LC705_02306	hypothetical protein	PEL5_2526	FIG00749012: hypothetical protein	PEL6_1712	FIG00749012: hypothetical protein
LGG_02337	internalin J	HMPREF0541_03024	KxYKxGKxW signal domain protein	LRHK_2337	LPXTG-motif cell wall anchor domain-containing protein	LRHM_2248	putative cell surface protein	E800_1643	cell wall surface anchor family protein	LRH_13741	hypothetical protein	HMPREF0539_2127	conserved hypothetical protein	LRHMDP2_1795	cell wall surface anchor family protein	LRHMDP3_2005	cell wall surface anchor family protein	LC705_02328	internalin J	PEL5_2547	cell wall surface anchor family protein	PEL6_1733	cell wall surface anchor family protein	R0011_10445	internalin J
LGG_02366	glutamate 5-kinase	HMPREF0541_00143	glutamate 5-kinase	LRHK_2370	glutamate 5-kinase	LRHM_2275	gamma-glutamyl kinase	E800_2423	Glutamate 5-kinase	LRH_09860	Glutamate 5-kinase	HMPREF0539_2095	glutamate 5-kinase	LRHMDP2_1757	Glutamate 5-kinase	LRHMDP3_2135	Glutamate 5-kinase	LC705_02360	glutamate 5-kinase	PEL5_2577	Glutamate 5-kinase	PEL6_1763	Glutamate 5-kinase	R0011_10620	glutamate 5-kinase
LGG_02368	hypothetical protein	HMPREF0541_00145	hypothetical protein	LRHK_2372	hypothetical protein	LRHM_2277	hypothetical protein	E800_219	FIG00748873: hypothetical protein	LRH_09850	hypothetical protein	HMPREF0539_2093	conserved hypothetical protein	LRHMDP2_1755	FIG00748873: hypothetical protein	LRHMDP3_2137	FIG00748873: hypothetical protein	LC705_02362	hypothetical protein	PEL5_2579	FIG00748873: hypothetical protein	PEL6_1765	FIG00748873: hypothetical protein	R0011_10630	hypothetical protein
LGG_02369	sortaseC	HMPREF0541_00150	sortase family protein	LRHK_2376	sortase family protein	LRHM_2278	sortase	E800_220	Sortase A, LPXTG specific	LRH_09845	Sortase (surface protein transpeptidase)	HMPREF0539_2086	Sortase (surface protein transpeptidase)	LRHMDP2_1751	Sortase A, LPXTG specific	LRHMDP3_2142	Sortase A, LPXTG specific	LC705_02366	sortaseC	PEL5_2580	Sortase A, LPXTG specific	PEL6_1766	Sortase A, LPXTG specific	R0011_10650	sortaseC
LGG_02370	pilus specific protein	HMPREF0541_00151	LPXTG-motif protein cell wall anchor domain protein	LRHK_2377	cna B-type domain protein	LRHM_2279	putative cell surface protein	E800_222	FIG00745130: hypothetical protein	LRH_09840	hypothetical protein	HMPREF0539_2085	surface protein	LRHMDP2_1749	FIG00745130: hypothetical protein	LRHMDP3_2144	FIG00745130: hypothetical protein	LC705_02367	pilus specific major backbone protein	PEL5_2581	FIG00745130: hypothetical protein	PEL6_1767	FIG00745130: hypothetical protein	R0011_10655	pilus specific major backbone protein
LGG_02371	pilus specific protein	HMPREF0541_00152	hypothetical protein	LRHK_2378	pilus specific, minor backbone protein	LRHM_2280	hypothetical protein	E800_223	FIG00744440: hypothetical protein	LRH_09835	hypothetical protein	HMPREF0539_2084	conserved hypothetical protein	LRHMDP2_1748	FIG00744440: hypothetical protein	LRHMDP3_2145	FIG00744440: hypothetical protein	LC705_02368	pilus specific minor backbone protein	PEL5_2582	FIG00744440: hypothetical protein	PEL6_1768	FIG00744440: hypothetical protein	R0011_10660	pilus specific minor backbone protein
LGG_02372	pilus specific adhesion protein	HMPREF0541_00153	LPXTG-motif protein cell wall anchor domain protein	LRHK_2379	LPXTG-motif cell wall anchor domain-containing protein	LRHM_2281	putative cell surface protein	E800_224	FIG00749369: hypothetical protein	LRH_09830	Predicted outer membrane protein	HMPREF0539_2083	possible outer membrane protein	LRHMDP2_1747	FIG00749369: hypothetical protein	LRHMDP3_2146	FIG00749369: hypothetical protein	LC705_02369	pilus specific ancillary adhesion protein	PEL5_2583	FIG00749369: hypothetical protein	PEL6_1769	FIG00749369: hypothetical protein	R0011_10665	pilus specific ancillary adhesion protein
LGG_02416	hypothetical protein	HMPREF0541_01146	hypothetical protein	LRHK_2427	hypothetical protein	LRHM_2327	hypothetical protein	E800_2636	FIG00742136: hypothetical protein	LRH_07903	hypothetical protein	HMPREF0539_2035	conserved hypothetical protein	LRHMDP2_1687	FIG00742136: hypothetical protein	LRHMDP3_1655	FIG00742136: hypothetical protein	LC705_02414	hypothetical protein	PEL5_2631	FIG00742136: hypothetical protein	PEL6_1817	FIG00742136: hypothetical protein	R0011_10885	hypothetical protein
LGG_02419	manganese ABC transporter substrate-binding protein	HMPREF0541_01149	manganese ABC transporter substrate-binding lipoprotein	LRHK_2430	manganese ABC transporter substrate-binding lipoprotein	LRHM_2330	manganese ABC transporter substrate binding component	E800_2639	Manganese ABC transporter, periplasmic-binding protein SitA	LRH_07888	ABC-type metal ion transport system, periplasmic component/surface adhesin	HMPREF0539_2032	ABC superfamily ATP binding cassette transporter, binding protein	LRHMDP2_1684	Manganese ABC transporter, periplasmic-binding protein SitA	LRHMDP3_1652	Manganese ABC transporter, periplasmic-binding protein SitA	LC705_02418	manganese ABC transporter substrate-binding lipoprotein	PEL5_2634	Manganese ABC transporter, periplasmic-binding protein SitA	PEL6_1820	Manganese ABC transporter, periplasmic-binding protein SitA	R0011_10900	manganese ABC transporter substrate-binding lipoprotein
LGG_02423	ABC transporter metal ion transporter periplasmic component/surface adhesin	HMPREF0541_01154	ABC transporter, substrate-binding protein	LRHK_2435	periplasmic solute binding family protein	LRHM_2335	metal ion ABC transporter substrate binding component	E800_2644	Zinc ABC transporter, periplasmic-binding protein ZnuA	LRH_07863	ABC-type metal ion transport system, periplasmic component/surface adhesin	HMPREF0539_2027	ABC superfamily ATP binding cassette transporter, binding protein	LRHMDP2_1679	Zinc ABC transporter, periplasmic-binding protein ZnuA	LRHMDP3_1647	Zinc ABC transporter, periplasmic-binding protein ZnuA	LC705_02423	metal ion ABC transporter periplasmic protein/surface adhesin	PEL5_2639	Zinc ABC transporter, periplasmic-binding protein ZnuA	PEL6_1825	Zinc ABC transporter, periplasmic-binding protein ZnuA	R0011_10925	metal ion ABC transporter periplasmic protein/surface adhesin
LGG_02425	hypothetical protein	HMPREF0541_01156	hypothetical protein	LRHK_2437	hypothetical protein	LRHM_2337	hypothetical protein	E800_2646	FIG00747735: hypothetical protein	LRH_07853	hypothetical protein	HMPREF0539_2025	conserved hypothetical protein	LRHMDP2_1677	FIG00747735: hypothetical protein	LRHMDP3_1644	FIG00747735: hypothetical protein	LC705_02425	hypothetical protein	PEL5_2641	FIG00747735: hypothetical protein	PEL6_1827	FIG00747735: hypothetical protein	R0011_10935	hypothetical protein
LGG_02426	ABC transporter metal ion transporter periplasmic component/surface adhesin	HMPREF0541_01157	ABC transporter, substrate-binding protein	LRHK_2439	periplasmic solute binding family protein	LRHM_2338	metal ion ABC transporter substrate binding component	E800_2648	Zinc ABC transporter, periplasmic-binding protein ZnuA	LRH_07848	ABC-type metal ion transport system, periplasmic component/surface adhesin	HMPREF0539_2024	ABC superfamily ATP binding cassette transporter, binding protein	LRHMDP2_1675	Zinc ABC transporter, periplasmic-binding protein ZnuA	LRHMDP3_1642	Zinc ABC transporter, periplasmic-binding protein ZnuA	LC705_02426	metal ion ABC transporter periplasmic protein/surface adhesin	PEL5_2642	Zinc ABC transporter, periplasmic-binding protein ZnuA	PEL6_1828	Zinc ABC transporter, periplasmic-binding protein ZnuA	R0011_10940	metal ion ABC transporter periplasmic protein/surface adhesin
LGG_02435	ABC transporter nitrate/sulfonate/bicarbonate-binding protein	HMPREF0541_01167	ABC transporter, substrate-binding protein, aliphatic sulfonates family	LRHK_2447	ABC transporter, substrate-binding, aliphatic sulfonates family protein	LRHM_2346	nitrate/sulfonate/bicarbonate ABC transporter substrate binding component	E800_2656	ABC-type nitrate/sulfonate/bicarbonate transport systems, periplasmic components	LRH_00527	ABC-type nitrate/sulfonate/bicarbonate transport system, periplasmic component	HMPREF0539_2016	nitrate/sulfonate/bicarbonate ABC superfamily ATP binding cassette transporter, periplasmic component	LRHMDP2_2884	ABC-type nitrate/sulfonate/bicarbonate transport systems, periplasmic components	LRHMDP3_1633	ABC-type nitrate/sulfonate/bicarbonate transport systems, periplasmic components	LC705_02435	nitrate/sulfonate/bicarbonate ABC transporter substrate-binding protein	PEL5_2651	ABC-type nitrate/sulfonate/bicarbonate transport systems, periplasmic components	PEL6_1837	ABC-type nitrate/sulfonate/bicarbonate transport systems, periplasmic components	R0011_10980	nitrate/sulfonate/bicarbonate ABC transporter substrate-binding protein
LGG_02585	hypothetical protein			LRHK_2698	hypothetical protein	LRHM_2482	hypothetical protein	E800_1469	Malolactic regulator	LRH_05014	hypothetical protein			LRHMDP2_1624	Malolactic regulator	LRHMDP3_1142	Malolactic regulator	LC705_02593	hypothetical protein	PEL5_1757	ATP-dependent nuclease, subunit B	PEL6_505	Malolactic regulator
LGG_02598	hypothetical protein	HMPREF0541_02929	hypothetical protein	LRHK_2709	hypothetical protein	LRHM_2494	hypothetical protein	E800_1456	Extracellular protein	LRH_11282	Predicted secreted protein	HMPREF0539_0714	extracellular protein precursor	LRHMDP2_1637	Extracellular protein	LRHMDP3_1129	Extracellular protein	LC705_02606	hypothetical protein	PEL5_1744	Extracellular protein	PEL6_518	Extracellular protein	R0011_05052	hypothetical protein
LGG_02607	methanol dehydrogenase-like protein	HMPREF0541_02938	hypothetical protein	LRHK_2717	hypothetical protein	LRHM_2503	hypothetical protein	E800_1448	Beta-propeller domains of methanol dehydrogenase type	LRH_11242	Beta-propeller domains of methanol dehydrogenase type	HMPREF0539_0706	beta-propeller domains of methanol dehydrogenase	LRHMDP2_1646	Beta-propeller domains of methanol dehydrogenase type	LRHMDP3_1120	Beta-propeller domains of methanol dehydrogenase type	LC705_02615	methanol dehydrogenase-like protein	PEL5_1735	Beta-propeller domains of methanol dehydrogenase type	PEL6_527	Beta-propeller domains of methanol dehydrogenase type	R0011_05092	methanol dehydrogenase-like protein
LGG_02608	LemA family protein	HMPREF0541_02939	LemA family protein	LRHK_2718	lemA family protein	LRHM_2504	hypothetical protein	E800_1447	FIG00745431: hypothetical protein	LRH_11237	hypothetical protein	HMPREF0539_0705	possible membrane protein LemA	LRHMDP2_1647	FIG00745431: hypothetical protein	LRHMDP3_1119	FIG00745431: hypothetical protein	LC705_02616	LemA family protein	PEL5_1734	FIG00745431: hypothetical protein	PEL6_528	FIG00745431: hypothetical protein	R0011_05097	LemA family protein
LGG_02671	PTS system cellobiose-specific transporter subunit IIB					LRHM_2565	PTS system cellobiose-specific IIB component	E800_441	PTS system, cellobiose-specific IIB component	LRH_14081	cellobiose-specific PTS system IIB component			LRHMDP2_2077	PTS system, cellobiose-specific IIB component	LRHMDP3_2889	PTS system, cellobiose-specific IIB component			PEL5_1997	PTS system, cellobiose-specific IIB component	PEL6_596	PTS system, cellobiose-specific IIB component
LGG_02734	cell envelope-associated proteinase, lactocepin PrtR	HMPREF0541_01930	KxYKxGKxW signal domain protein	LRHK_2851	LPXTG-motif cell wall anchor domain-containing protein	LRHM_2626	protease	E800_2441	FIG00750027: hypothetical protein	LRH_04228	Membrane associated subtilisin-like serine protease	HMPREF0539_0574	membrane associated subtilisin family serine protease	LRHMDP2_2003	FIG00750027: hypothetical protein	LRHMDP3_2815	FIG00750027: hypothetical protein	LC705_02738	cell envelope-associated proteinase, lactocepin PrtR	PEL5_2464	FIG00750027: hypothetical protein	PEL6_17	FIG00750027: hypothetical protein	R0011_05732	cell envelope-associated proteinase, lactocepin PrtR
LGG_02754	PTS system galactitol-specific transporter subunit IIB					LRHM_2648	PTS system galactitol-specific IIB component	E800_2205	Putative carbohydrate PTS system, IIB component	LRH_11614	hypothetical protein			LRHMDP2_1978	Putative carbohydrate PTS system, IIB component	LRHMDP3_2790	Putative carbohydrate PTS system, IIB component			PEL5_623	Putative carbohydrate PTS system, IIB component	PEL6_1893	Putative carbohydrate PTS system, IIB component
LGG_02762	alpha-glucosidase (GH31)	HMPREF0541_01915	LPXTG-motif protein cell wall anchor domain protein	LRHK_2864	glycosyl hydrolases 31 family protein	LRHM_2656	glycosyl hydrolase	E800_2196	Maltodextrin glucosidase	LRH_11659	Alpha-glucosidase, family 31 of glycosyl hydrolase	HMPREF0539_0561	glycosyl hydrolase	LRHMDP2_1965	Maltodextrin glucosidase	LRHMDP3_2777	Maltodextrin glucosidase	LC705_02750	alpha-glucosidase	PEL5_631	Maltodextrin glucosidase	PEL6_1901	Maltodextrin glucosidase	R0011_05797	alpha-glucosidase (GH31)
LGG_02768	glycerol-3-phosphate ABC transporter substrate-binding protein	HMPREF0541_01909	ABC transporter, solute-binding protein	LRHK_2872	ABC transporter, glycerol-3-phosphate-binding protein	LRHM_2662	glycerol-3-phosphate ABC transporter substrate binding component	E800_2190	Glycerol-3-phosphate ABC transporter, periplasmic glycerol-3-phosphate-binding protein (TC 3.A.1.1.3)	LRH_11694	ABC-type sugar transport system, periplasmic component	HMPREF0539_0554	extracellular solute-binding protein, family 1 precursor	LRHMDP2_1959	Glycerol-3-phosphate ABC transporter, periplasmic glycerol-3-phosphate-binding protein (TC 3.A.1.1.3)	LRHMDP3_2771	Glycerol-3-phosphate ABC transporter, periplasmic glycerol-3-phosphate-binding protein (TC 3.A.1.1.3)	LC705_02756	glycerol-3-phosphate ABC transporter substrate-binding protein	PEL5_637	Glycerol-3-phosphate ABC transporter, periplasmic glycerol-3-phosphate-binding protein (TC 3.A.1.1.3)	PEL6_1907	Glycerol-3-phosphate ABC transporter, periplasmic glycerol-3-phosphate-binding protein (TC 3.A.1.1.3)	R0011_05827	glycerol-3-phosphate ABC transporter substrate-binding protein
LGG_02801	oligopeptide ABC transporter periplasmic component	HMPREF0541_01877	ABC transporter, substrate-binding protein, family 5	LRHK_2906	bacterial extracellular solute-binding s, 5 Middle family protein	LRHM_2695	oligopeptide ABC transporter substrate-binding protein	E800_2158	Oligopeptide ABC transporter, periplasmic oligopeptide-binding protein OppA (TC 3.A.1.5.1)			HMPREF0539_0519	oligopeptide ABC superfamily ATP binding cassette transporter, binding protein	LRHMDP2_1929	Oligopeptide ABC transporter, periplasmic oligopeptide-binding protein OppA (TC 3.A.1.5.1)	LRHMDP3_2741	Oligopeptide ABC transporter, periplasmic oligopeptide-binding protein OppA (TC 3.A.1.5.1)	LC705_02789	oligopeptide ABC transporter periplasmic component	PEL5_669	Oligopeptide ABC transporter, periplasmic oligopeptide-binding protein OppA (TC 3.A.1.5.1)	PEL6_1940	Oligopeptide ABC transporter, periplasmic oligopeptide-binding protein OppA (TC 3.A.1.5.1)	R0011_05987	oligopeptide ABC transporter periplasmic component
LGG_02807	hypothetical protein					LRHM_2701	hypothetical protein	E800_2152	ATP-dependent nuclease, subunit B											PEL5_676	ATP-dependent nuclease, subunit B	PEL6_1947	ATP-dependent nuclease, subunit B
LGG_02814	hypothetical protein	HMPREF0541_02986	hypothetical protein
LGG_02816	amino acid ABC transporter permease	HMPREF0541_01861	ABC transporter, permease protein	LRHK_2922	amino ABC transporter, permease, 3-TM region, His/Glu/Gln/Arg/opine family domain protein	LRHM_2709	amino acid ABC transporter permease component	E800_2142	Amino acid ABC transporter, amino acid-binding/permease protein	LRH_11939	ABC-type amino acid transport system, permease and periplasmic component	HMPREF0539_0503	amino acid ABC superfamily ATP binding cassette transporter, membrane protein	LRHMDP2_1906	Amino acid ABC transporter, amino acid-binding/permease protein	LRHMDP3_2725	Amino acid ABC transporter, amino acid-binding/permease protein	LC705_02804	amino acid ABC transporter permease	PEL5_686	Amino acid ABC transporter, amino acid-binding/permease protein	PEL6_1957	Amino acid ABC transporter, amino acid-binding/permease protein	R0011_06062	amino acid ABC transporter permease
LGG_02823	PTS system cellobiose-specific transporter subunit IIB	HMPREF0541_01854	PTS system, Lactose/Cellobiose specific IIB subunit	LRHK_2929	PTS system, Lactose/Cellobiose specific IIB subunit	LRHM_2716	PTS system cellobiose-specific IIB component	E800_2135	PTS system, cellobiose-specific IIB component	LRH_11974	cellobiose-specific PTS system IIB component	HMPREF0539_0496	protein-N(pi)-phosphohistidine--sugar phosphotransferase	LRHMDP2_1913	PTS system, cellobiose-specific IIB component	LRHMDP3_2718	PTS system, cellobiose-specific IIB component	LC705_02811	PTS system cellobiose-specific transporter subunit IIB	PEL5_693	PTS system, cellobiose-specific IIB component	PEL6_1964	PTS system, cellobiose-specific IIB component	R0011_06097	PTS system cellobiose-specific transporter subunit IIB
LGG_02848	amino acid ABC transporter substrate-binding protein	HMPREF0541_01828	ABC transporter, permease protein	LRHK_2951	amino ABC transporter, permease, 3-TM region, His/Glu/Gln/Arg/opine family domain protein	LRHM_2740	amino acid ABC transporter permease component	E800_177	ABC-type amino acid transport system, permease component	LRH_12104	ABC-type amino acid transport/signal transduction system, periplasmic component/domain	HMPREF0539_0472	amino acid ABC superfamily ATP binding cassette transporter, membrane protein	LRHMDP2_2613	ABC-type amino acid transport system, permease component	LRHMDP3_2694	ABC-type amino acid transport system, permease component	LC705_02835	amino acid ABC transporter substrate-binding protein	PEL5_717	ABC-type amino acid transport system, permease component	PEL6_1988	ABC-type amino acid transport system, permease component	R0011_06212	amino acid ABC transporter substrate-binding protein
LGG_02851	sugar ABC transporter substrate-binding protein	HMPREF0541_01825	ABC transporter, solute-binding protein	LRHK_2954	bacterial extracellular solute-binding family protein	LRHM_2743	sugar ABC transporter substrate binding component	E800_174	Glycerol-3-phosphate ABC transporter, periplasmic glycerol-3-phosphate-binding protein (TC 3.A.1.1.3)	LRH_01807	ABC-type sugar transport system, periplasmic component	HMPREF0539_0469	sugar ABC superfamily ATP binding cassette transporter, periplasmic component	LRHMDP2_2108	Glycerol-3-phosphate ABC transporter, periplasmic glycerol-3-phosphate-binding protein (TC 3.A.1.1.3)	LRHMDP3_2294	Glycerol-3-phosphate ABC transporter, periplasmic glycerol-3-phosphate-binding protein (TC 3.A.1.1.3)	LC705_02838	sugar ABC transporter substrate-binding protein	PEL5_889	Glycerol-3-phosphate ABC transporter, periplasmic glycerol-3-phosphate-binding protein (TC 3.A.1.1.3)	PEL6_1508	Glycerol-3-phosphate ABC transporter, periplasmic glycerol-3-phosphate-binding protein (TC 3.A.1.1.3)	R0011_06227	sugar ABC transporterperiplasmic component
LGG_02852	hypothetical protein							E800_173	Malolactic regulator					LRHMDP2_2762	Alpha-galactosidase	LRHMDP3_941	Alpha-galactosidase	LC705_02839	hypothetical protein	PEL5_888	Malolactic regulator	PEL6_1507	Malolactic regulator
LGG_02862	glutamine ABC transporter substrate-binding protein	HMPREF0541_01813	ABC transporter, permease protein	LRHK_2965	amino ABC transporter, permease, 3-TM region, His/Glu/Gln/Arg/opine family domain protein	LRHM_2752	amino acid ABC transporter permease component	E800_163	/ Glutamine transport system permease protein GlnP (TC 3.A.1.3.2)	LRH_01852	ABC-type amino acid transport/signal transduction system, periplasmic component/domain	HMPREF0539_0461	glutamate ABC superfamily ATP binding cassette transporter, membrane protein	LRHMDP2_2119	/ Glutamine transport system permease protein GlnP (TC 3.A.1.3.2)	LRHMDP3_2305	/ Glutamine transport system permease protein GlnP (TC 3.A.1.3.2)	LC705_02849	glutamine ABC transporter substrate-binding protein	PEL5_878	/ Glutamine transport system permease protein GlnP (TC 3.A.1.3.2)	PEL6_1497	/ Glutamine transport system permease protein GlnP (TC 3.A.1.3.2)	R0011_06272	glutamine ABC transporter substrate-binding protein
LGG_02863	glutamine ABC transporter substrate-binding protein	HMPREF0541_01812	ABC transporter, permease protein	LRHK_2966	amino ABC transporter, permease, 3-TM region, His/Glu/Gln/Arg/opine family domain protein	LRHM_2753	amino acid ABC transporter permease component	E800_162	/ Glutamine transport system permease protein GlnP (TC 3.A.1.3.2)	LRH_01857	ABC-type amino acid transport/signal transduction system, periplasmic component/domain	HMPREF0539_0460	glutamate ABC superfamily ATP binding cassette transporter, membrane protein	LRHMDP2_2120	/ Glutamine transport system permease protein GlnP (TC 3.A.1.3.2)	LRHMDP3_2306	/ Glutamine transport system permease protein GlnP (TC 3.A.1.3.2)	LC705_02850	glutamine ABC transporter substrate-binding protein	PEL5_877	/ Glutamine transport system permease protein GlnP (TC 3.A.1.3.2)	PEL6_1496	/ Glutamine transport system permease protein GlnP (TC 3.A.1.3.2)	R0011_06277	glutamine ABC transporter substrate-binding protein
LGG_02880	hypothetical protein	HMPREF0541_01795	hypothetical protein	LRHK_2981	hypothetical protein	LRHM_2772	hypothetical protein	E800_2395	FIG00747934: hypothetical protein	LRH_10400	hypothetical protein	HMPREF0539_0444	conserved hypothetical protein	LRHMDP2_2131	FIG00747934: hypothetical protein	LRHMDP3_2317	FIG00747934: hypothetical protein	LC705_02863	hypothetical protein	PEL5_1500	FIG00747934: hypothetical protein	PEL6_2004	FIG00747934: hypothetical protein	R0011_06362	hypothetical protein
LGG_02904	extracellular protein					LRHM_2796	hypothetical protein	E800_1326	hypothetical protein			HMPREF0539_0415	conserved hypothetical protein	LRHMDP2_1491	hypothetical protein	LRHMDP3_468	hypothetical protein	LC705_01078	extracellular protein	PEL5_125	hypothetical protein	PEL6_1133	hypothetical protein
LGG_02926	NLPA lipoprotein	HMPREF0541_00169	NLPA lipoprotein	LRHK_3014	NLPA lipofamily protein	LRHM_2818	ABC transporter substrate binding component	E800_1208	Methionine ABC transporter substrate-binding protein	LRH_10265	substrate-binding lipoprotein, putative	HMPREF0539_0383	ABC superfamily ATP binding cassette transporter, binding protein	LRHMDP2_2257	Methionine ABC transporter substrate-binding protein	LRHMDP3_157	Methionine ABC transporter substrate-binding protein	LC705_02894	NLPA lipoprotein	PEL5_1602	Methionine ABC transporter substrate-binding protein	PEL6_1014	Methionine ABC transporter substrate-binding protein	R0011_06502	NLPA lipoprotein
LGG_02941	stage III sporulation protein J	HMPREF0541_00182	putative stage III sporulation protein J	LRHK_3032	membrane insertase, YidC/Oxa1 family domain protein	LRHM_2831	preprotein translocase subunit YidC	E800_1193	Inner membrane protein translocase component YidC, short form OxaI-like	LRH_10185	Preprotein translocase subunit YidC	HMPREF0539_0365	stage III sporulation protein	LRHMDP2_2273	Inner membrane protein translocase component YidC, short form OxaI-like	LRHMDP3_173	Inner membrane protein translocase component YidC, short form OxaI-like	LC705_02909	stage III sporulation protein J	PEL5_1587	Inner membrane protein translocase component YidC, short form OxaI-like	PEL6_999	Inner membrane protein translocase component YidC, short form OxaI-like	R0011_06562	stage III sporulation protein J
		HMPREF0541_02680	PTS system, Lactose/Cellobiose specific IIB subunit							LRH_11614	hypothetical protein			LRHMDP2_1978	Putative carbohydrate PTS system, IIB component							PEL6_1893	Putative carbohydrate PTS system, IIB component	R0011_12720	phosphotransferase system, galactitol-specific IIB component
		HMPREF0541_02623	hypothetical protein	LRHK_2129	bacterial cellulose synthase subunit			E800_2874	FIG00747652: hypothetical protein			HMPREF0539_2328	cellulose synthase catalytic subunit					LC705_02124	hypothetical protein					R0011_12465	hypothetical protein
		HMPREF0541_02625	hypothetical protein	LRHK_2131	hypothetical protein			E800_2876	FIG00750350: hypothetical protein			HMPREF0539_2326	conserved hypothetical protein					LC705_02127	hypothetical protein					R0011_12475	hypothetical protein
		HMPREF0541_02604	hypothetical protein					E800_2855	Alpha-galactosidase									LC705_02106	hypothetical protein
		HMPREF0541_02049	hypothetical protein
		HMPREF0541_01973	polysaccharide lyase family 8, super-sandwich domain protein	LRHK_2805	LPXTG-motif cell wall anchor domain-containing protein							HMPREF0539_0620	polysaccharide lyase					LC705_02696	polysaccharide lyase family 8					R0011_05542	polysaccharide lyase family 8
		HMPREF0541_01989	hypothetical protein	LRHK_2790	hypothetical protein							HMPREF0539_0635	conserved hypothetical protein	LRHMDP2_2052	FIG00742900: hypothetical protein	LRHMDP3_2864	FIG00742900: hypothetical protein	LC705_02681	hypothetical protein					R0011_05462	hypothetical protein
		HMPREF0541_01606	hypothetical protein									HMPREF0539_1607	hypothetical protein
		HMPREF0541_01552	hypothetical protein	LRHK_1598	hypothetical protein	LRHM_0662	hypothetical protein					HMPREF0539_1685	hypothetical protein
		HMPREF0541_01267	hypothetical protein																					R0011_01035	putative Zn-dependent protease
		HMPREF0541_01007	ABC-2 type transporter	LRHK_122	ABC transporter							HMPREF0539_0238	conserved hypothetical protein	LRHMDP2_283	FIG00746376: hypothetical protein	LRHMDP3_302	FIG00746376: hypothetical protein	LC705_00115	hypothetical protein					R0011_07102	hypothetical protein
		HMPREF0541_01024	hypothetical protein											LRHMDP2_2619	hypothetical protein
		HMPREF0541_00888	hypothetical protein	LRHK_214	hypothetical protein							HMPREF0539_0146	hypothetical protein					LC705_00206	hypothetical protein
		HMPREF0541_00495	putative D-ribose-binding periplasmic protein	LRHK_378	periplasmic sugar-binding protein			E800_1565	ribose ABC transporter (ribose-binding protein)	LRH_00937	ABC-type sugar transport system, periplasmic component	HMPREF0539_2671	ribose ABC superfamily ATP binding cassette transporter, binding protein	LRHMDP2_793	Ribose ABC transport system, periplasmic ribose-binding protein RbsB (TC 3.A.1.2.1)	LRHMDP3_27	Ribose ABC transport system, periplasmic ribose-binding protein RbsB (TC 3.A.1.2.1)	LC705_00367	ribose ABC transporter substrate-binding protein					R0011_08273	ribose ABC transporter substrate-binding protein
		HMPREF0541_00544	fumarate reductase flavoprotein subunit	LRHK_437	flavocytochrome c family protein			E800_307	Fumarate reductase flavoprotein subunit	LRH_00682	fumarate reductase flavoprotein subunit	HMPREF0539_2729	succinate dehydrogenase					LC705_00424	fumarate reductase flavoprotein subunit					R0011_08523	fumarate reductase flavoprotein subunit
		HMPREF0541_00581	putative sugar-specific permease, SgaT/UlaA	LRHK_481	PTS system sugar-specific permease component family protein			E800_271	Putative integral membrane protein	LRH_10852	putative PTS system, IIc component	HMPREF0539_2773	PTS family L-ascorbate (L-asc) porter component IIC					LC705_00467	PTS system ascorbate-specific transporter subunit IIC					R0011_08708	PTS system ascorbate-specific transporter subunit IIC
		HMPREF0541_00449	glycosyl hydrolase family 35
				LRHK_199	hypothetical protein							HMPREF0539_0162	hypothetical protein					LC705_00190	hypothetical protein
				LRHK_263	hypothetical protein			E800_709	hypothetical protein					LRHMDP2_1232	hypothetical protein	LRHMDP3_690	hypothetical protein			PEL5_265	hypothetical protein	PEL6_834	hypothetical protein
				LRHK_520	hypothetical protein							HMPREF0539_2812	conserved hypothetical protein					LC705_00504	hypothetical protein
				LRHK_677	hypothetical protein	LRHM_0662	hypothetical protein							LRHMDP2_2619	hypothetical protein
				LRHK_680	hypothetical protein							HMPREF0539_2969	hypothetical protein
				LRHK_691	hypothetical protein			E800_2989	ATP-dependent nuclease, subunit B							LRHMDP3_426	ATP-dependent nuclease, subunit B	LC705_00670	hypothetical protein
				LRHK_698	hypothetical protein							HMPREF0539_2986	conserved hypothetical protein					LC705_00677	hypothetical protein
				LRHK_789	hypothetical protein							HMPREF0539_2918	hypothetical protein
				LRHK_954	hypothetical protein
				LRHK_1072	hypothetical protein													LC705_01110	hypothetical protein
				LRHK_1076	hypothetical protein							HMPREF0539_1139	hypothetical protein
				LRHK_1107	hypothetical protein			E800_134	hypothetical protein			HMPREF0539_1169	hypothetical protein	LRHMDP2_2634	hypothetical protein	LRHMDP3_1936	hypothetical protein
				LRHK_1794	hypothetical protein									LRHMDP2_1893	ATP-dependent nuclease, subunit B	LRHMDP3_1283	ATP-dependent nuclease, subunit B
				LRHK_1955	lysM domain protein							HMPREF0539_2500	conserved hypothetical protein					LC705_01953	hypothetical protein
				LRHK_2302	hypothetical protein													LC705_02294	hypothetical protein
				LRHK_2569	LPXTG-motif cell wall anchor domain-containing protein			E800_361	FIG00633611: hypothetical protein			HMPREF0539_0849	collagen adhesion protein
				LRHK_2589	hypothetical protein			E800_340	membrane protein, putative			HMPREF0539_0829	conjugative transposon membrane protein
				LRHK_2597	family 5 extracellular solute-binding protein							HMPREF0539_0821	oligopeptide ABC superfamily ATP binding cassette transporter, substrate binding protein
				LRHK_2642	hypothetical protein							HMPREF0539_0775	hypothetical protein
		HMPREF0541_00166	KxYKxGKxW signal domain protein	LRHK_3010	kxYKxGKxW signal peptide domain protein							HMPREF0539_0387	possible Adhesion exoprotein					LC705_02891	hypothetical protein
								E800_320	hypothetical protein
								E800_331	Possible glucoamylase (diverged), 15 family
								E800_341	membrane protein, putative
								E800_362	hypothetical protein
								E800_907	FIG00747642: hypothetical protein
								E800_925	hypothetical protein													PEL6_788	hypothetical protein
LGG_01442	hypothetical protein			LRHK_1442	hypothetical protein			E800_1854	Malolactic regulator					LRHMDP2_1462	Alpha-galactosidase	LRHMDP3_495	ATP-dependent nuclease, subunit B			PEL5_1087	Malolactic regulator	PEL6_2720	Malolactic regulator	R0011_10420	hypothetical protein
								E800_2264	hypothetical protein
								E800_2651	hypothetical protein-signal peptide prediction							LRHMDP3_1639	hypothetical protein-signal peptide prediction
								E800_3019	hypothetical protein					LRHMDP2_1691	hypothetical protein	LRHMDP3_1803	hypothetical protein
										LRH_04664	hypothetical protein	HMPREF0539_3135	conserved hypothetical protein
										LRH_00567	Possible cell surface protein					LRHMDP3_1639	hypothetical protein-signal peptide prediction
		HMPREF0541_02580	LPXTG-motif protein cell wall anchor domain protein					E800_1768	hypothetical protein	LRH_08288	N-acetylmuramoyl-L-alanine amidase/putative S-layer protein	HMPREF0539_2368	N-acetylmuramoyl-L-alanine amidase/probable S-layer protein					LC705_02082	N-acetylmuramoyl-L-alanine amidase					R0011_12268	N-acetylmuramoyl-L-alanine amidase
										LRH_08393	ABC-type oligopeptide transport system, periplasmic component			LRHMDP2_2409	Oligopeptide ABC transporter, periplasmic oligopeptide-binding protein OppA (TC 3.A.1.5.1)	LRHMDP3_1762	Oligopeptide ABC transporter, periplasmic oligopeptide-binding protein OppA (TC 3.A.1.5.1)
												HMPREF0539_3143	conserved hypothetical protein
												HMPREF0539_3102	conserved hypothetical protein
												HMPREF0539_2860	amino acid ABC superfamily ATP binding cassette transporter, binding protein
												HMPREF0539_2595	possible integrase
												HMPREF0539_2591	hypothetical extracellular protein
												HMPREF0539_1942	transmembrane protein
												HMPREF0539_1602	conserved hypothetical protein
												HMPREF0539_0888	conserved hypothetical protein
												HMPREF0539_0889	conserved hypothetical protein
														LRHMDP2_150	ATP-dependent nuclease, subunit B	LRHMDP3_846	ATP-dependent nuclease, subunit B
														LRHMDP2_941	PTS system, cellobiose-specific IIB component	LRHMDP3_2573	PTS system, cellobiose-specific IIB component
														LRHMDP2_1315	Predicted cell-wall-anchored protein SasC (LPXTG motif)	LRHMDP3_698	Predicted cell-wall-anchored protein SasC (LPXTG motif)
														LRHMDP2_1334	Cell wall surface anchor family protein, putative	LRHMDP3_2630	Cell wall surface anchor family protein, putative
										LRH_05569	Competence protein ComGC			LRHMDP2_1458	hypothetical protein	LRHMDP3_499	hypothetical protein
														LRHMDP2_1524	ATP-dependent nuclease, subunit B	LRHMDP3_434	ATP-dependent nuclease, subunit B			PEL5_189	ATP-dependent nuclease, subunit B	PEL6_2834	ATP-dependent nuclease, subunit B
														LRHMDP2_1554	hypothetical protein	LRHMDP3_2225	hypothetical protein
														LRHMDP2_1892	ATP-dependent nuclease, subunit B	LRHMDP3_1282	ATP-dependent nuclease, subunit B
														LRHMDP2_2094	hypothetical protein	LRHMDP3_2906	hypothetical protein
				LRHK_691	hypothetical protein			E800_2989	ATP-dependent nuclease, subunit B							LRHMDP3_426	ATP-dependent nuclease, subunit B	LC705_00670	hypothetical protein
														LRHMDP2_2815	Ferric iron ABC transporter, iron-binding protein	LRHMDP3_888	Ferric iron ABC transporter, iron-binding protein
																LRHMDP3_2735	Malolactic regulator
																		LC705_02014	NLP/P60
		HMPREF0541_02145	hypothetical protein	LRHK_2281	LPXTG-motif cell wall anchor domain-containing protein					LRH_05069	fibrinogen-binding protein	HMPREF0539_2181	fibrinogen-binding protein	LRHMDP2_1288	Phage tail fiber protein	LRHMDP3_152	Phage tail fiber protein	LC705_02274	fibrinogen-binding protein	PEL5_2114	Phage tail fiber protein	PEL6_1313	Phage tail fiber protein
		HMPREF0541_00645	hypothetical protein					E800_1283	hypothetical protein									LC705_02637	hypothetical protein
														LRHMDP2_2619	hypothetical protein					PEL5_568	hypothetical protein	PEL6_2230	hypothetical protein
